# Supplementary material for: CRISPR-Cas Diversity in Clinical Salmonella enterica Serovar Typhi Isolates from South Asian Countries
Source: Genes (Basel). 2020 Nov 18;11(11):1365. doi: 10.3390/genes11111365 (PMC7698835; doi:10.3390/genes11111365)
Supplement: Supplementary file 1 [file genes-11-01365-s001.zip]

Archive with 14 entries (14 files):
- Dataset S1 v4.xlsx
- Dataset S2 v2.xlsx
- Dataset S3_DR and Spacer sequences.txt
- Doc S1_Final.docx
- Figure S1_Identifier for DR and Spacers.tif
- Figure S2_Loci_per_isolate.tif
- Figure S3_All_Typhi_CRISPRs v3.tif
- Figure S4_All_Typhi_group-A+B_CRISPRs_v2.tif
- Figure S5_All_DR_seq_reviewed v1.tif
- Figure S6.tif
- Figure S7_Spacer_Target_method.tif
- Figure S8_All_Cas.tif
- Figure S9_DinG_DEDDh_WYL v3.tif
- Table S1 - S4 Final.docx
