# Supplementary material for: CRISPR-Cas Diversity in Clinical Salmonella enterica Serovar Typhi Isolates from South Asian Countries
Source: Genes (Basel). 2020 Nov 18;11(11):1365. doi: 10.3390/genes11111365 (PMC7698835; doi:10.3390/genes11111365)
Supplement: Supplementary file 1 [file genes-11-01365-s001.zip › Dataset S1 v4.xlsx]

## Sheet: Sheet1
Accession	Case_Type	Country	Data_Source	Source	Year	Hospital_setting	MDR	XDR	Genotype	MLST	N50 (bp)	Number of Loci	Number of Group-A loci	Number of Group-B loci	Number of DEDDh546	Number of DEDDh648	Number of DEDDh585	Number of DEDDh558	WYL gene length (bp)	Group-A pattern	Group-B pattern	Combined (A+B) patterns
ERR1017052	Travel	Pakistan	Wong VK et al 2016	Blood	2006	Not given	not-MDR	0	4.3.1	1	144738	2	1	1	1	1	1	0	693	a2	b1	a2,b1
ERR1017054	Travel	Bangladesh	Wong VK et al 2016	Blood	2006	Not given	MDR	0	4.3.1.1	1	148706	2	1	1	1	1	1	1	693	a2	b1	a2,b1
ERR1017055	Travel	Bangladesh	Wong VK et al 2016	Blood	2006	Not given	not-MDR	0	3.3.2	2	144703	3	1	2	1	1	1	1	693	a2	b9,b1	a2,b9,b1
ERR1017063	Travel	Pakistan	Wong VK et al 2016	Blood	2006	Not given	not-MDR	0	2.2	2	144639	3	1	2	1	1	1	0	693	a2	b1,b9	a2,b1,b9
ERR1017064	Travel	India	Wong VK et al 2016	Blood	2007	Not given	not-MDR	0	4.3.1.2	1	144738	2	1	1	1	1	1	0	693	a2	b1	a2,b1
ERR1017067	Travel	Nepal	Wong VK et al 2016	Blood	2007	Not given	not-MDR	0	4.3.1.2	1	128614	2	1	1	1	1	1	0	693	a2	b1	a2,b1
ERR1017068	Travel	India	Wong VK et al 2016	Blood	2007	Not given	not-MDR	0	4.3.1	1	144738	2	1	1	1	1	1	0	693	a2	b1	a2,b1
ERR1017069	Travel	Pakistan	Wong VK et al 2016	Blood	2007	Not given	MDR	0	4.3.1.1	1	149351	2	1	1	1	1	1	1	693	a2	b1	a2,b1
ERR1017070	Travel	Pakistan	Wong VK et al 2016	Blood	2007	Not given	not-MDR	0	4.3.1.2	1	144738	2	1	1	1	1	1	0	693	a2	b1	a2,b1
ERR1017071	Travel	Bangladesh	Wong VK et al 2016	Blood	2007	Not given	MDR	0	4.3.1.1	1	143615	3	1	2	1	1	1	1	693	a2	b1,b9	a2,b1,b9
ERR1017072	Travel	Bangladesh	Wong VK et al 2016	Blood	2007	Not given	MDR	0	4.3.1.1	1	143615	3	1	2	1	1	1	1	693	a2	b1,b9	a2,b1,b9
ERR1017074	Travel	India	Wong VK et al 2016	Blood	2007	Not given	not-MDR	0	4.3.1.2	1	148706	2	1	1	1	1	1	0	693	a2	b1	a2,b1
ERR1017075	Travel	India	Wong VK et al 2016	Blood	2007	Not given	not-MDR	0	4.3.1	1	153692	2	1	1	1	1	1	0	693	a2	b9	a2,b9
ERR1017077	Travel	Bangladesh	Wong VK et al 2016	Blood	2007	Not given	not-MDR	0	4.3.1.3	1	148706	3	1	2	1	1	1	0	693	a2	b9,b1	a2,b9,b1
ERR1017081	Travel	India	Wong VK et al 2016	Blood	2008	Not given	not-MDR	0	2.2.2	2	144165	2	1	1	1	1		0	693	a2	b1	a2,b1
ERR1017083	Travel	India	Wong VK et al 2016	Blood	2008	Not given	not-MDR	0	4.3.1.2	1	144738	3	1	2	1	1	1	0	693	a2	b16,b1	a2,b16,b1
ERR1017087	Travel	Bangladesh	Wong VK et al 2016	Blood	2008	Not given	MDR	0	4.3.1.1	1	144738	3	1	2	1	1	1	1	693	a2	b1,b9	a2,b1,b9
ERR1017088	Travel	Bangladesh	Wong VK et al 2016	Blood	2008	Not given	not-MDR	0	3.2.2	2	148705	4	1	3	1	1	1	0	693	a5	b16,b1,b9	a5,b16,b1,b9
ERR1017089	Travel	Bangladesh	Wong VK et al 2016	Blood	2008	Not given	MDR	0	4.3.1.1	1	144738	3	1	2	1	1	1	1	693	a2	b1,b9	a2,b1,b9
ERR1017091	Travel	Pakistan	Wong VK et al 2016	Blood	2008	Not given	not-MDR	0	3.3	2	144592	2	1	1	1	1	1	0	693	a2	b1	a2,b1
ERR1017094	Travel	India	Wong VK et al 2016	Blood	2008	Not given	not-MDR	0	4.3.1.2	1	149351	2	1	1	1	1	1	0	693	a2	b1	a2,b1
ERR1017097	Travel	Pakistan	Wong VK et al 2016	Blood	2009	Not given	MDR	0	4.3.1.1	1	149354	3	1	2	1	1	1	0	693	a2	b1,b9	a2,b1,b9
ERR1017098	Travel	Pakistan	Wong VK et al 2016	Blood	2009	Not given	not-MDR	0	3.3.1	2	148855	2	1	1	1	1	1	0	693	a2	b1	a2,b1
ERR1837134	Surveillance	Nepal	Britto CD et al 2018	Blood	2008	hospitalized	not-MDR	0	3.3.2	2233	153674	3	1	2	1	1	1	0	693	a2	b1,b9	a2,b1,b9
ERR1837135	Surveillance	Nepal	Britto CD et al 2018	Blood	2008	hospitalized	not-MDR	0	4.3.1.2	1	153703	1	1	0	1	1	1	0	693	a2		a2
ERR1837136	Surveillance	Nepal	Britto CD et al 2018	Blood	2008	hospitalized	not-MDR	0	3.2.2	2	149954	2	1	1	1	1		0	693	a5	b1	a5,b1
ERR1837137	Surveillance	Nepal	Britto CD et al 2018	Blood	2008	hospitalized	not-MDR	0	3.3	2	153679	1	1	0	1	1	1	0	693	a2		a2
ERR1837138	Surveillance	Nepal	Britto CD et al 2018	Blood	2008	hospitalized	not-MDR	0	4.3.1.2	1	149475	2	1	1	1	1	1	0	693	a2	b1	a2,b1
ERR1837139	Surveillance	Nepal	Britto CD et al 2018	Blood	2008	hospitalized	not-MDR	0	4.3.1.2	1	149475	4	1	3	1	1	1	0	693	a2	b1,b18,b9	a2,b1,b18,b9
ERR1837140	Surveillance	Nepal	Britto CD et al 2018	Blood	2015	hospitalized	not-MDR	0	3.3.2	2233	153685	2	1	1	1	1	1	0	693	a2	b1	a2,b1
ERR1837141	Surveillance	Nepal	Britto CD et al 2018	Blood	2015	hospitalized	not-MDR	0	3.3	2	153685	1	1	0	1	1	1	0	693	a2		a2
ERR1837142	Surveillance	Nepal	Britto CD et al 2018	Blood	2015	hospitalized	not-MDR	0	4.3.1.1	1	144729	3	1	2	1	1	1	0	693	a2	b18,b1	a2,b18,b1
ERR1837143	Surveillance	Nepal	Britto CD et al 2018	Blood	2015	hospitalized	not-MDR	0	4.3.1.2	1	148792	3	1	2	1	1	1	0	693	a2	b9,b1	a2,b9,b1
ERR1837144	Surveillance	Nepal	Britto CD et al 2018	Blood	2015	hospitalized	not-MDR	0	3.3.2	2233	149467	2	1	1	1	1	1	0	693	a2	b1	a2,b1
ERR1837146	Surveillance	Nepal	Britto CD et al 2018	Blood	2015	hospitalized	MDR	0	4.3.1.1	1	148709	2	1	1	1	1	1	1	693	a2	b1	a2,b1
ERR1837147	Surveillance	Nepal	Britto CD et al 2018	Blood	2015	hospitalized	MDR	0	4.3.1.1	1	149475	2	1	1	1	1	1	1	693	a2	b1	a2,b1
ERR1837148	Surveillance	Nepal	Britto CD et al 2018	Blood	2014	hospitalized	not-MDR	0	4.3.1.2	1	149475	2	1	1	1	1	1	0	693	a2	b1	a2,b1
ERR1837149	Surveillance	Nepal	Britto CD et al 2018	Blood	2014	hospitalized	not-MDR	0	3.3.2	2233	153674	3	1	2	1	1	1	0	693	a2	b1,b9	a2,b1,b9
ERR1837150	Surveillance	Nepal	Britto CD et al 2018	Blood	2014	hospitalized	not-MDR	0	4.3.1.2	1	149440	3	1	2	1	1	1	0	693	a2	b9,b1	a2,b9,b1
ERR1837151	Surveillance	Nepal	Britto CD et al 2018	Blood	2014	hospitalized	not-MDR	0	2.2	2	149971	2	1	1	1	1	1	0	693	a2	b1	a2,b1
ERR1837152	Surveillance	Nepal	Britto CD et al 2018	Blood	2014	hospitalized	not-MDR	0	4.3.1.2	1	153703	1	1	0	1	1	1	0	693	a2		a2
ERR1837154	Surveillance	Nepal	Britto CD et al 2018	Blood	2014	hospitalized	not-MDR	0	4.3.1.2	1	149440	3	1	2	1	1	1	0	693	a2	b1,b9	a2,b1,b9
ERR1837155	Surveillance	Nepal	Britto CD et al 2018	Blood	2014	hospitalized	not-MDR	0	4.3.1.2	1	149440	2	1	1	1	1	1	0	693	a2	b1	a2,b1
ERR1837156	Surveillance	Nepal	Britto CD et al 2018	Blood	2014	hospitalized	not-MDR	0	4.3.1.2	1	149440	3	1	2	1	1	1	0	693	a2	b1,b9	a2,b1,b9
ERR1837157	Surveillance	Nepal	Britto CD et al 2018	Blood	2013	hospitalized	not-MDR	0	4.3.1.2	1	149475	2	1	1	1	1	1	0	693	a2	b1	a2,b1
ERR1837158	Surveillance	Nepal	Britto CD et al 2018	Blood	2013	hospitalized	not-MDR	0	4.3.1.2	1	153703	3	1	2	1	1	1	0	693	a2	b1,b9	a2,b1,b9
ERR1837159	Surveillance	Nepal	Britto CD et al 2018	Blood	2013	hospitalized	not-MDR	0	4.3.1.2	1	149475	4	1	3	1	1	1	0	693	a2	b9,b1,b18	a2,b9,b1,b18
ERR1837160	Surveillance	Nepal	Britto CD et al 2018	Blood	2013	hospitalized	not-MDR	0	4.1	1	149163	2	1	1	1	1	1	0	693	a7	b1	a7,b1
ERR1837161	Surveillance	Nepal	Britto CD et al 2018	Blood	2013	hospitalized	not-MDR	0	4.3.1	1	149475	2	1	1	1	1	1	0	693	a2	b1	a2,b1
ERR1837162	Surveillance	Nepal	Britto CD et al 2018	Blood	2013	hospitalized	not-MDR	0	4.3.1.2	1	153703	3	1	2	1	1	1	0	693	a2	b9,b1	a2,b9,b1
ERR1837163	Surveillance	Nepal	Britto CD et al 2018	Blood	2013	hospitalized	not-MDR	0	4.1	1	150470	2	1	1	1	1	1	0	693	a7	b1	a7,b1
ERR1837164	Surveillance	Nepal	Britto CD et al 2018	Blood	2013	hospitalized	not-MDR	0	3.3.1	2	153674	3	0	3	1	1	1	0	693		b9,b1,b21	b9,b1,b21
ERR1837165	Surveillance	Nepal	Britto CD et al 2018	Blood	2013	hospitalized	not-MDR	0	4.3.1.2	1	153693	3	1	2	1	1	1	0	693	a2	b9,b1	a2,b9,b1
ERR1837166	Surveillance	Nepal	Britto CD et al 2018	Blood	2013	hospitalized	not-MDR	0	4.3.1.2	1	153703	2	1	1	1	1	1	0	693	a2	b1	a2,b1
ERR1837167	Surveillance	Nepal	Britto CD et al 2018	Blood	2013	hospitalized	not-MDR	0	4.3.1.2	1	153703	2	1	1	1	1	1	0	693	a2	b1	a2,b1
ERR1837168	Surveillance	Nepal	Britto CD et al 2018	Blood	2013	hospitalized	not-MDR	0	4.3.1.2	1	148706	2	1	1	1	1	1	0	693	a2	b1	a2,b1
ERR1837169	Surveillance	Nepal	Britto CD et al 2018	Blood	2013	hospitalized	not-MDR	0	4.3.1.2	1	149475	2	1	1	1	1	1	0	693	a2	b1	a2,b1
ERR1837171	Surveillance	Nepal	Britto CD et al 2018	Blood	2013	hospitalized	not-MDR	0	3.3.2	2233	153685	2	1	1	1	1	1	0	693	a2	b1	a2,b1
ERR1837172	Surveillance	Nepal	Britto CD et al 2018	Blood	2013	hospitalized	not-MDR	0	4.3.1.2	1	149440	2	1	1	1	1	1	0	693	a2	b1	a2,b1
ERR1837173	Surveillance	Nepal	Britto CD et al 2018	Blood	2013	hospitalized	not-MDR	0	4.3.1.2	1	149475	3	1	2	1	1	1	0	693	a2	b1,b9	a2,b1,b9
ERR1837174	Surveillance	Nepal	Britto CD et al 2018	Blood	2013	hospitalized	not-MDR	0	4.3.1.2	1	149475	2	1	1	1	1	1	0	693	a2	b1	a2,b1
ERR1837175	Surveillance	Nepal	Britto CD et al 2018	Blood	2013	hospitalized	not-MDR	0	4.3.1.2	1	153703	2	1	1	1	1	1	0	693	a2	b9	a2,b9
ERR1837176	Surveillance	Nepal	Britto CD et al 2018	Blood	2013	hospitalized	not-MDR	0	4.3.1.2	1	144738	2	1	1	1	1	1	0	693	a2	b9	a2,b9
ERR1837177	Surveillance	Nepal	Britto CD et al 2018	Blood	2011	hospitalized	not-MDR	0	4.3.1.2	1	153703	2	1	1	1	1	1	0	693	a2	b9	a2,b9
ERR1837178	Surveillance	Nepal	Britto CD et al 2018	Blood	2011	hospitalized	not-MDR	0	2.3.4	2	150843	2	1	1	1	1	1	0	693	a2	b1	a2,b1
ERR1837179	Surveillance	Nepal	Britto CD et al 2018	Blood	2011	hospitalized	not-MDR	0	4.3.1.2	1	149475	3	1	2	1	1	1	0	693	a2	b9,b1	a2,b9,b1
ERR1837180	Surveillance	Nepal	Britto CD et al 2018	Blood	2011	hospitalized	not-MDR	0	4.3.1.2	1	148703	2	1	1	1	1	1	0	693	a2	b1	a2,b1
ERR1837182	Surveillance	Nepal	Britto CD et al 2018	Blood	2011	hospitalized	not-MDR	0	4.3.1.2	1	149475	3	1	2	1	1	1	1	693	a2	b9,b1	a2,b9,b1
ERR1837183	Surveillance	Nepal	Britto CD et al 2018	Blood	2011	hospitalized	not-MDR	0	4.3.1.2	1	149475	3	1	2	1	1	1	0	693	a2	b9,b1	a2,b9,b1
ERR1837184	Surveillance	Nepal	Britto CD et al 2018	Blood	2011	hospitalized	not-MDR	0	4.3.1.2	1	144738	2	1	1	1	1	1	0	693	a2	b1	a2,b1
ERR1837187	Surveillance	Nepal	Britto CD et al 2018	Blood	2010	hospitalized	not-MDR	0	4.3.1.1	1	149475	3	1	2	1	1	1	0	693	a2	b1,b9	a2,b1,b9
ERR1837188	Surveillance	Nepal	Britto CD et al 2018	Blood	2010	hospitalized	MDR	0	4.3.1.1	1	149475	3	1	2	1	1	1	0	693	a2	b1,b9	a2,b1,b9
ERR1837189	Surveillance	Nepal	Britto CD et al 2018	Blood	2010	hospitalized	not-MDR	0	4.3.1.2	1	149475	3	1	2	1	1	1	0	693	a2	b1,b9	a2,b1,b9
ERR1837190	Surveillance	Nepal	Britto CD et al 2018	Blood	2010	hospitalized	not-MDR	0	4.3.1.2	1	153703	2	1	1	1	1	1	0	693	a2	b1	a2,b1
ERR1837191	Surveillance	Nepal	Britto CD et al 2018	Blood	2010	hospitalized	not-MDR	0	4.3.1.2	1	148709	2	1	1	1	1	1	0	693	a2	b1	a2,b1
ERR1837192	Surveillance	Nepal	Britto CD et al 2018	Blood	2010	hospitalized	not-MDR	0	4.3.1.1	1	149467	3	1	2	1	1	1	0	693	a2	b9,b1	a2,b9,b1
ERR1837193	Surveillance	Nepal	Britto CD et al 2018	Blood	2010	hospitalized	not-MDR	0	2.2	2	149389	1	1	0	1	1	1	0	693	a2		a2
ERR1837196	Surveillance	Nepal	Britto CD et al 2018	Blood	2010	hospitalized	not-MDR	0	2.2	3803	153649	2	1	1	1	1	1	0	693	a2	b1	a2,b1
ERR1837201	Surveillance	Nepal	Britto CD et al 2018	Blood	2010	hospitalized	not-MDR	0	4.3.1.2	1	153703	1	1	0	1	1	1	0	693	a2		a2
ERR1837202	Surveillance	Nepal	Britto CD et al 2018	Blood	2009	hospitalized	not-MDR	0	4.1	1	150476	3	1	2	1	1	1	0	693	a4	b9,b1	a4,b9,b1
ERR1837203	Surveillance	Nepal	Britto CD et al 2018	Blood	2009	hospitalized	not-MDR	0	4.3.1.2	1	148709	3	1	2	1	1	1	0	693	a2	b1,b9	a2,b1,b9
ERR1837205	Surveillance	Nepal	Britto CD et al 2018	Blood	2009	hospitalized	not-MDR	0	4.3.1.1	1	149475	3	1	2	1	1	1	0	693	a2	b9,b1	a2,b9,b1
ERR1837210	Surveillance	Nepal	Britto CD et al 2018	Blood	2012	hospitalized	not-MDR	0	3.3.2	2233	151213	2	1	1	1	1	1	0	693	a2	b1	a2,b1
ERR1837211	Surveillance	Nepal	Britto CD et al 2018	Blood	2012	hospitalized	not-MDR	0	4.3.1.2	1	149475	2	1	1	1	1	1	0	693	a2	b1	a2,b1
ERR1837212	Surveillance	Nepal	Britto CD et al 2018	Blood	2014	hospitalized	not-MDR	0	4.3.1.2	1	153666	2	1	1	1	1	1	0	693	a2	b1	a2,b1
ERR1837213	Surveillance	Nepal	Britto CD et al 2018	Blood	2009	outpatient	not-MDR	0	3.3	2	153697	1	1	0	1	1	1	0	693	a2		a2
ERR1837214	Surveillance	Nepal	Britto CD et al 2018	Blood	2009	outpatient	not-MDR	0	3.3.2	2233	162670	1	1	0	1	1	1	0	693	a2		a2
ERR1837215	Surveillance	Nepal	Britto CD et al 2018	Blood	2009	outpatient	not-MDR	0	4.3.1.2	1	153703	1	1	0	1	1	1	0	693	a2		a2
ERR1837216	Surveillance	Nepal	Britto CD et al 2018	Blood	2009	outpatient	not-MDR	0	4.3.1.2	1	149475	3	1	2	1	1	1	0	693	a2	b1,b9	a2,b1,b9
ERR1837217	Surveillance	Nepal	Britto CD et al 2018	Blood	2009	outpatient	not-MDR	0	3.3.2	2233	153685	2	1	1	1	1	1	0	693	a2	b1	a2,b1
ERR1837218	Surveillance	Nepal	Britto CD et al 2018	Blood	2009	outpatient	not-MDR	0	2.2	2	153632	2	1	1	1	1	1	0	693	a2	b1	a2,b1
ERR1837219	Surveillance	Nepal	Britto CD et al 2018	Blood	2009	outpatient	not-MDR	0	4.3.1.1	1	149475	3	1	2	1	1	1	0	693	a2	b1,b9	a2,b1,b9
ERR1837220	Surveillance	Nepal	Britto CD et al 2018	Blood	2009	outpatient	not-MDR	0	4.3.1	1	148855	4	1	3	1	1	1	0	693	a2	b9,b18,b1	a2,b9,b18,b1
ERR1837221	Surveillance	Nepal	Britto CD et al 2018	Blood	2009	outpatient	not-MDR	0	4.3.1.2	1	149468	2	1	1	1	1	1	1	693	a2	b1	a2,b1
ERR1837222	Surveillance	Nepal	Britto CD et al 2018	Blood	2009	outpatient	not-MDR	0	2.3.4	2	150843	1	1	0	1	1	1	0	693	a2		a2
ERR1837223	Surveillance	Nepal	Britto CD et al 2018	Blood	2009	outpatient	not-MDR	0	2.2	3803	153660	2	1	1	1	1	1	0	693	a2	b1	a2,b1
ERR1837224	Surveillance	Nepal	Britto CD et al 2018	Blood	2009	outpatient	not-MDR	0	4.3.1.2	1	149475	3	1	2	1	1	1	0	693	a2	b1,b9	a2,b1,b9
ERR1837225	Surveillance	Nepal	Britto CD et al 2018	Blood	2009	outpatient	not-MDR	0	4.3.1.2	1	149475	3	1	2	1	1	1	0	693	a2	b1,b9	a2,b1,b9
ERR1837226	Surveillance	Nepal	Britto CD et al 2018	Blood	2009	outpatient	not-MDR	0	4.3.1.2	1	149475	3	1	2	1	1	1	0	693	a2	b1,b9	a2,b1,b9
ERR1837227	Surveillance	Nepal	Britto CD et al 2018	Blood	2010	outpatient	not-MDR	0	4.3.1.2	1	149475	2	1	1	1	1	1	0	693	a2	b1	a2,b1
ERR1837228	Surveillance	Nepal	Britto CD et al 2018	Blood	2010	outpatient	not-MDR	0	4.3.1.2	1	153703	2	1	1	1	1	1	0	693	a2	b9	a2,b9
ERR1837229	Surveillance	Nepal	Britto CD et al 2018	Blood	2010	outpatient	not-MDR	0	3.3.2	2233	153648	1	1	0	1	1	1	0	693	a2		a2
ERR1837230	Surveillance	Nepal	Britto CD et al 2018	Blood	2010	outpatient	not-MDR	0	2.2	3803	153660	2	1	1	1	1	1	0	693	a2	b1	a2,b1
ERR1837231	Surveillance	Nepal	Britto CD et al 2018	Blood	2010	outpatient	not-MDR	0	4.3.1.2	1	149475	3	1	2	1	1	1	0	693	a2	b9,b1	a2,b9,b1
ERR1837232	Surveillance	Nepal	Britto CD et al 2018	Blood	2010	outpatient	not-MDR	0	3.2.2	2	149954	2	1	1	1	1	1	0	693	a5	b1	a5,b1
ERR1837233	Surveillance	Nepal	Britto CD et al 2018	Blood	2010	outpatient	not-MDR	0	3.3.2	2233	153674	3	1	2	1	1	1	0	693	a2	b1,b9	a2,b1,b9
ERR1837235	Surveillance	Nepal	Britto CD et al 2018	Blood	2010	outpatient	not-MDR	0	3.2.2	2	149954	2	1	1	1	1	1	0	693	a5	b1	a5,b1
ERR1837236	Surveillance	Nepal	Britto CD et al 2018	Blood	2010	outpatient	not-MDR	0	4.3.1.2	1	149475	3	1	2	1	1	1	0	693	a2	b9,b1	a2,b9,b1
ERR1837237	Surveillance	Nepal	Britto CD et al 2018	Blood	2010	outpatient	not-MDR	0	2.2	2	153632	3	1	2	1	1	1	0	693	a2	b19,b1	a2,b19,b1
ERR1837238	Surveillance	Nepal	Britto CD et al 2018	Blood	2010	outpatient	not-MDR	0	3.3.2	2233	151213	1	1	0	1	1		0	693	a2		a2
ERR1837239	Surveillance	Nepal	Britto CD et al 2018	Blood	2010	outpatient	not-MDR	0	4.3.1.2	1	153692	1	1	0	1	1	1	0	693	a2		a2
ERR1837240	Surveillance	Nepal	Britto CD et al 2018	Blood	2010	outpatient	not-MDR	0	2.2	3803	153649	2	1	1	1	1	1	0	693	a2	b1	a2,b1
ERR1837241	Surveillance	Nepal	Britto CD et al 2018	Blood	2010	outpatient	not-MDR	0	3.2.2	2	149954	3	1	2	1	1	1	0	693	a5	b1,b9	a5,b1,b9
ERR1837242	Surveillance	Nepal	Britto CD et al 2018	Blood	2010	outpatient	not-MDR	0	2.2	2	151179	2	1	1	1	1	1	0	693	a2	b1	a2,b1
ERR1837243	Surveillance	Nepal	Britto CD et al 2018	Blood	2010	outpatient	not-MDR	0	4.3.1.2	1	153692	2	1	1	1	1	1	0	693	a2	b1	a2,b1
ERR1837244	Surveillance	Nepal	Britto CD et al 2018	Blood	2010	outpatient	not-MDR	0	4.3.1.2	1	149475	2	1	1	1	1	1	0	693	a2	b1	a2,b1
ERR1837245	Surveillance	Nepal	Britto CD et al 2018	Blood	2010	outpatient	not-MDR	0	3.3.2	2233	149467	2	1	1	1	1	1	0	693	a2	b1	a2,b1
ERR1837246	Surveillance	Nepal	Britto CD et al 2018	Blood	2011	outpatient	not-MDR	0	4.3.1.2	1	153703	1	1	0	1	1	1	0	693	a2		a2
ERR1837247	Surveillance	Nepal	Britto CD et al 2018	Blood	2011	outpatient	not-MDR	0	4.3.1.2	1	149475	2	1	1	1	1	1	0	693	a2	b1	a2,b1
ERR1837248	Surveillance	Nepal	Britto CD et al 2018	Blood	2011	outpatient	not-MDR	0	4.3.1.2	1	149577	2	1	1	1	1	1	0	693	a2	b1	a2,b1
ERR1837249	Surveillance	Nepal	Britto CD et al 2018	Blood	2011	outpatient	not-MDR	0	4.3.1.2	1	149475	3	1	2	1	1	1	0	693	a2	b9,b1	a2,b9,b1
ERR1837250	Surveillance	Nepal	Britto CD et al 2018	Blood	2011	outpatient	not-MDR	0	4.3.1.2	1	144631	2	1	1	1	1	1	0	693	a2	b1	a2,b1
ERR1837251	Surveillance	Nepal	Britto CD et al 2018	Blood	2011	outpatient	not-MDR	0	3.2.2	2	149954	3	1	2	1	1	1	0	693	a5	b1,b9	a5,b1,b9
ERR1837252	Surveillance	Nepal	Britto CD et al 2018	Blood	2011	outpatient	not-MDR	0	4.3.1.2	1	149583	3	1	2	1	1	1	0	693	a2	b9,b1	a2,b9,b1
ERR1837253	Surveillance	Nepal	Britto CD et al 2018	Blood	2011	outpatient	not-MDR	0	4.3.1.2	1	149475	3	1	2	1	1	1	0	693	a2	b9,b1	a2,b9,b1
ERR1837254	Surveillance	Nepal	Britto CD et al 2018	Blood	2011	outpatient	not-MDR	0	4.3.1.2	1	149475	3	1	2	1	1	1	0	693	a2	b1,b9	a2,b1,b9
ERR1837255	Surveillance	Nepal	Britto CD et al 2018	Blood	2011	outpatient	not-MDR	0	4.3.1.2	1	153703	2	1	1	1	1	1	0	693	a2	b9	a2,b9
ERR1837256	Surveillance	Nepal	Britto CD et al 2018	Blood	2011	outpatient	not-MDR	0	4.3.1.2	1	149440	2	1	1	1	1	1	0	693	a2	b1	a2,b1
ERR1837257	Surveillance	Nepal	Britto CD et al 2018	Blood	2011	outpatient	not-MDR	0	4.3.1.1	1	149475	3	1	2	1	1	1	0	693	a2	b9,b1	a2,b9,b1
ERR1837258	Surveillance	Nepal	Britto CD et al 2018	Blood	2011	outpatient	not-MDR	0	4.3.1.2	1	149475	2	1	1	1	1	1	0	693	a2	b1	a2,b1
ERR1837259	Surveillance	Nepal	Britto CD et al 2018	Blood	2011	outpatient	MDR	0	4.3.1.1	1	149475	3	1	2	1	1	1	0	693	a2	b1,b9	a2,b1,b9
ERR1837260	Surveillance	Nepal	Britto CD et al 2018	Blood	2012	outpatient	not-MDR	0	4.3.1.2	1	149475	3	1	2	1	1	1	0	693	a2	b9,b1	a2,b9,b1
ERR1837261	Surveillance	Nepal	Britto CD et al 2018	Blood	2012	outpatient	MDR	0	4.3.1.1	1	153692	2	1	1	1	1	1	0	693	a2	b9	a2,b9
ERR1837262	Surveillance	Nepal	Britto CD et al 2018	Blood	2012	outpatient	not-MDR	0	4.3.1.2	1	149475	3	1	2	1	1	1	0	693	a2	b1,b9	a2,b1,b9
ERR1837263	Surveillance	Nepal	Britto CD et al 2018	Blood	2012	outpatient	MDR	0	4.3.1.1	1	149475	2	1	1	1	1	1	0	693	a2	b1	a2,b1
ERR1837264	Surveillance	Nepal	Britto CD et al 2018	Blood	2012	outpatient	not-MDR	0	4.3.1.2	1	148709	3	1	2	1	1	1	0	693	a2	b9,b1	a2,b9,b1
ERR1837265	Surveillance	Nepal	Britto CD et al 2018	Blood	2012	outpatient	not-MDR	0	4.3.1.2	1	149475	2	1	1	1	1	1	1	693	a2	b1	a2,b1
ERR1837266	Surveillance	Nepal	Britto CD et al 2018	Blood	2012	outpatient	not-MDR	0	4.3.1.2	1	149475	2	1	1	1	1	1	0	693	a2	b1	a2,b1
ERR1837267	Surveillance	Nepal	Britto CD et al 2018	Blood	2012	outpatient	not-MDR	0	4.3.1.2	1	148709	3	1	2	1	1	1	0	693	a2	b9,b1	a2,b9,b1
ERR1837268	Surveillance	Nepal	Britto CD et al 2018	Blood	2012	outpatient	not-MDR	0	3.3.2	2233	153685	2	1	1	1	1	1	0	693	a2	b1	a2,b1
ERR1837269	Surveillance	Nepal	Britto CD et al 2018	Blood	2013	outpatient	not-MDR	0	4.3.1.2	1	149475	2	1	1	1	1	1	0	693	a2	b1	a2,b1
ERR1837270	Surveillance	Nepal	Britto CD et al 2018	Blood	2013	outpatient	not-MDR	0	4.3.1.2	1	149467	3	1	2	1	1	1	0	693	a2	b9,b1	a2,b9,b1
ERR1837271	Surveillance	Nepal	Britto CD et al 2018	Blood	2013	outpatient	not-MDR	0	4.3.1	1	149475	3	1	2	1	1	1	0	693	a2	b9,b1	a2,b9,b1
ERR1837272	Surveillance	Nepal	Britto CD et al 2018	Blood	2013	outpatient	not-MDR	0	4.3.1.2	1	149475	3	1	2	1	1	1	0	693	a2	b9,b1	a2,b9,b1
ERR1837273	Surveillance	Nepal	Britto CD et al 2018	Blood	2013	outpatient	not-MDR	0	4.3.1.2	1	153693	1	1	0	1	1	1	0	693	a2		a2
ERR1837274	Surveillance	Nepal	Britto CD et al 2018	Blood	2013	outpatient	not-MDR	0	4.3.1.2	1	153693	2	1	1	1	1	1	0	693	a2	b1	a2,b1
ERR1837275	Surveillance	Nepal	Britto CD et al 2018	Blood	2013	outpatient	not-MDR	0	4.3.1.2	1	148709	3	1	2	1	1	1	0	693	a2	b9,b1	a2,b9,b1
ERR1837278	Surveillance	Nepal	Britto CD et al 2018	Blood	2013	outpatient	not-MDR	0	4.3.1.2	1	153703	3	1	2	1	1	1	0	693	a2	b1,b9	a2,b1,b9
ERR1837279	Surveillance	Nepal	Britto CD et al 2018	Blood	2013	outpatient	not-MDR	0	4.3.1.2	1	154863	2	1	1	1	1	1	0	693	a2	b1	a2,b1
ERR1837280	Surveillance	Nepal	Britto CD et al 2018	Blood	2013	outpatient	not-MDR	0	4.3.1.2	1	153703	1	1	0	1	1	1	0	693	a2		a2
ERR1837281	Surveillance	Nepal	Britto CD et al 2018	Blood	2013	outpatient	not-MDR	0	4.3.1.2	1	149467	2	1	1	1	1	1	0	693	a2	b1	a2,b1
ERR1837282	Surveillance	Nepal	Britto CD et al 2018	Blood	2013	outpatient	not-MDR	0	4.3.1.2	1	149467	3	1	2	1	1	1	0	693	a2	b9,b1	a2,b9,b1
ERR1837283	Surveillance	Nepal	Britto CD et al 2018	Blood	2013	outpatient	not-MDR	0	4.3.1.2	1	149440	3	1	2	1	1	1	0	693	a2	b9,b1	a2,b9,b1
ERR1837284	Surveillance	Nepal	Britto CD et al 2018	Blood	2014	outpatient	not-MDR	0	4.3.1.2	1	149475	2	1	1	1	1	1	0	693	a2	b1	a2,b1
ERR1837285	Surveillance	Nepal	Britto CD et al 2018	Blood	2014	outpatient	not-MDR	0	4.3.1.2	1	149475	2	1	1	1	1	1	0	693	a2	b1	a2,b1
ERR1837286	Surveillance	Nepal	Britto CD et al 2018	Blood	2014	outpatient	not-MDR	0	3.2.2	2	149954	2	1	1	1	1	1	0	693	a5	b1	a5,b1
ERR1837287	Surveillance	Nepal	Britto CD et al 2018	Blood	2014	outpatient	not-MDR	0	4.3.1.2	1	153703	1	1	0	1	1	1	0	693	a2		a2
ERR1837288	Surveillance	Nepal	Britto CD et al 2018	Blood	2014	outpatient	not-MDR	0	4.3.1.2	1	153703	1	1	0	1	1	1	0	693	a2		a2
ERR1837289	Surveillance	Nepal	Britto CD et al 2018	Blood	2015	outpatient	not-MDR	0	4.3.1.2	1	153703	3	1	2	1	1	1	0	693	a2	b1,b9	a2,b1,b9
ERR1837290	Surveillance	Nepal	Britto CD et al 2018	Blood	2015	outpatient	not-MDR	0	4.3.1.2	1	149475	2	1	1	1	1	1	0	693	a2	b1	a2,b1
ERR1842964	Surveillance	Nepal	Britto CD et al 2018	Blood	2010	outpatient	not-MDR	0	4.3.1.2	1	149475	2	1	1	1	1	1	0	693	a2	b1	a2,b1
ERR1842968	Surveillance	Nepal	Britto CD et al 2018	Blood	2015	outpatient	not-MDR	0	3.3.1	2	153686	2	0	2	1	1	1	0	693		b21,b1	b21,b1
ERR2093236	Outbreak	Pakistan	Klemm et al 2018	Blood	2016	Not given	MDR	1	4.3.1.1.P1	1	204471	2	1	1	1	1	1	0	693888	a2	b1	a2,b1
ERR2093237	Outbreak	Pakistan	Klemm et al 2018	Blood	2016	Not given	MDR	1	4.3.1.1.P1	1	204471	2	1	1	1	1	1	0	693888	a2	b1	a2,b1
ERR2093238	Outbreak	Pakistan	Klemm et al 2018	Blood	2016	Not given	MDR	1	4.3.1.1.P1	1	204471	2	1	1	1	1	1	0	693888	a2	b1	a2,b1
ERR2093239	Outbreak	Pakistan	Klemm et al 2018	Blood	2016	Not given	MDR	1	4.3.1.1.P1	1	204471	2	1	1	1	1	1	0	693888	a2	b1	a2,b1
ERR2093240	Outbreak	Pakistan	Klemm et al 2018	Blood	2016	Not given	MDR	1	4.3.1.1.P1	1	204471	2	1	1	1	1	1	0	693888	a2	b1	a2,b1
ERR2093241	Outbreak	Pakistan	Klemm et al 2018	Blood	2016	Not given	MDR	1	4.3.1.1.P1	1	185552	2	1	1	1	1	1	0	693888	a2	b1	a2,b1
ERR2093242	Outbreak	Pakistan	Klemm et al 2018	Blood	2016	Not given	MDR	1	4.3.1.1.P1	1	204471	2	1	1	1	1	1	0	693888	a2	b1	a2,b1
ERR2093243	Outbreak	Pakistan	Klemm et al 2018	Blood	2016	Not given	MDR	1	4.3.1.1.P1	1	204471	2	1	1	1	1	1	0	693888	a2	b1	a2,b1
ERR2093244	Outbreak	Pakistan	Klemm et al 2018	Blood	2016	Not given	MDR	1	4.3.1.1.P1	1	204471	2	1	1	1	1	1	0	693888	a2	b1	a2,b1
ERR2093245	Outbreak	Pakistan	Klemm et al 2018	Blood	2016	Not given	MDR	1	4.3.1.1.P1	1	204471	2	1	1	1	1	1	0	693888	a2	b1	a2,b1
ERR2093246	Outbreak	Pakistan	Klemm et al 2018	Blood	2016	Not given	MDR	1	4.3.1.1.P1	1	204471	2	1	1	1	1	1	0	693888	a2	b1	a2,b1
ERR2093247	Outbreak	Pakistan	Klemm et al 2018	Blood	2016	Not given	MDR	1	4.3.1.1.P1	1	204471	2	1	1	1	1	1	0	693888	a2	b1	a2,b1
ERR2093248	Outbreak	Pakistan	Klemm et al 2018	Blood	2016	Not given	MDR	1	4.3.1.1.P1	1	204471	2	1	1	1	1	1	0	693888	a2	b1	a2,b1
ERR2093249	Outbreak	Pakistan	Klemm et al 2018	Blood	2016	Not given	MDR	1	4.3.1.1.P1	1	204471	2	1	1	1	1	1	0	693888	a2	b1	a2,b1
ERR2093250	Outbreak	Pakistan	Klemm et al 2018	Blood	2017	Not given	MDR	1	4.3.1.1.P1	1	204471	2	1	1	1	1	1	0	693888	a2	b1	a2,b1
ERR2093251	Outbreak	Pakistan	Klemm et al 2018	Blood	2017	Not given	MDR	1	4.3.1.1.P1	1	204471	2	1	1	1	1	1	0	693888	a2	b1	a2,b1
ERR2093252	Outbreak	Pakistan	Klemm et al 2018	Blood	2017	Not given	MDR	1	4.3.1.1.P1	1	204471	2	1	1	1	1	1	0	693888	a2	b1	a2,b1
ERR2093253	Outbreak	Pakistan	Klemm et al 2018	Blood	2017	Not given	MDR	1	4.3.1.1.P1	1	204471	2	1	1	1	1	1	0	693888	a2	b1	a2,b1
ERR2093254	Outbreak	Pakistan	Klemm et al 2018	Blood	2017	Not given	MDR	1	4.3.1.1.P1	1	204471	2	1	1	1	1	1	0	693888	a2	b1	a2,b1
ERR2093255	Outbreak	Pakistan	Klemm et al 2018	Blood	2017	Not given	MDR	1	4.3.1.1.P1	1	204471	2	1	1	1	1	1	0	693888	a2	b1	a2,b1
ERR2093256	Outbreak	Pakistan	Klemm et al 2018	Blood	2017	Not given	MDR	1	4.3.1.1.P1	1	204471	2	1	1	1	1	1	0	693888	a2	b1	a2,b1
ERR2093257	Outbreak	Pakistan	Klemm et al 2018	Blood	2017	Not given	MDR	1	4.3.1.1.P1	1	204471	2	1	1	1	1	1	0	693888	a2	b1	a2,b1
ERR2093258	Outbreak	Pakistan	Klemm et al 2018	Blood	2017	Not given	MDR	1	4.3.1.1.P1	1	204471	2	1	1	1	1	1	0	693888	a2	b1	a2,b1
ERR2093259	Outbreak	Pakistan	Klemm et al 2018	Blood	2017	Not given	MDR	1	4.3.1.1.P1	1	204471	2	1	1	1	1	1	0	693888	a2	b1	a2,b1
ERR2093260	Outbreak	Pakistan	Klemm et al 2018	Blood	2017	Not given	MDR	1	4.3.1.1.P1	1	204471	2	1	1	1	1	1	0	693888	a2	b1	a2,b1
ERR2093261	Outbreak	Pakistan	Klemm et al 2018	Blood	2017	Not given	MDR	0	4.3.1.1.P1	1	204471	2	1	1	1	1	1	0	693	a2	b1	a2,b1
ERR2093262	Outbreak	Pakistan	Klemm et al 2018	Blood	2017	Not given	MDR	1	4.3.1.1.P1	1	204471	2	1	1	1	1	1	0	693888	a2	b1	a2,b1
ERR2093263	Outbreak	Pakistan	Klemm et al 2018	Blood	2017	Not given	MDR	1	4.3.1.1.P1	1	204471	2	1	1	1	1	1	0	693888	a2	b1	a2,b1
ERR2093264	Outbreak	Pakistan	Klemm et al 2018	Blood	2017	Not given	MDR	1	4.3.1.1.P1	1	204471	4	1	3	1	1	1	0	693888	a2	b12,b9,b1	a2,b12,b9,b1
ERR2093265	Outbreak	Pakistan	Klemm et al 2018	Blood	2017	Not given	MDR	1	4.3.1.1.P1	1	204471	3	1	2	1	1	1	0	693888	a2	b12,b1	a2,b12,b1
ERR2093266	Outbreak	Pakistan	Klemm et al 2018	Blood	2017	Not given	MDR	1	4.3.1.1.P1	1	175002	3	1	2	1	1	1	0	693888	a2	b12,b1	a2,b12,b1
ERR2093267	Outbreak	Pakistan	Klemm et al 2018	Blood	2017	Not given	MDR	1	4.3.1.1.P1	1	204471	2	1	1	1	1	1	0	693888	a2	b1	a2,b1
ERR2093268	Outbreak	Pakistan	Klemm et al 2018	Blood	2017	Not given	MDR	1	4.3.1.1.P1	1	204471	2	1	1	1	1	1	0	693888	a2	b1	a2,b1
ERR2093269	Outbreak	Pakistan	Klemm et al 2018	Blood	2017	Not given	MDR	1	4.3.1.1.P1	1	204471	3	1	2	1	1	1	0	693888	a2	b1,b12	a2,b1,b12
ERR2093270	Outbreak	Pakistan	Klemm et al 2018	Blood	2017	Not given	MDR	1	4.3.1.1.P1	1	204471	3	1	2	1	1	1	0	693888	a2	b1,b10	a2,b1,b10
ERR2093271	Outbreak	Pakistan	Klemm et al 2018	Blood	2017	Not given	MDR	1	4.3.1.1.P1	1	204471	2	1	1	1	1	1	0	693888	a2	b1	a2,b1
ERR2093272	Outbreak	Pakistan	Klemm et al 2018	Blood	2017	Not given	MDR	1	4.3.1.1.P1	1	204471	3	1	2	1	1	1	0	693888	a2	b12,b1	a2,b12,b1
ERR2093273	Outbreak	Pakistan	Klemm et al 2018	Blood	2017	Not given	MDR	1	4.3.1.1.P1	1	204471	2	1	1	1	1	1	0	693888	a2	b1	a2,b1
ERR2093274	Outbreak	Pakistan	Klemm et al 2018	Blood	2017	Not given	MDR	1	4.3.1.1.P1	1	204379	2	1	1	1	1	1	0	693888	a2	b1	a2,b1
ERR2093275	Outbreak	Pakistan	Klemm et al 2018	Blood	2017	Not given	MDR	1	4.3.1.1.P1	1	204471	3	1	2	1	1	1	0	693888	a2	b12,b1	a2,b12,b1
ERR2093276	Outbreak	Pakistan	Klemm et al 2018	Blood	2017	Not given	MDR	1	4.3.1.1.P1	1	204471	2	1	1	1	1	1	0	693888	a2	b1	a2,b1
ERR2093277	Outbreak	Pakistan	Klemm et al 2018	Blood	2017	Not given	MDR	1	4.3.1.1.P1	1	204471	2	1	1	1	1	1	0	693888	a2	b1	a2,b1
ERR2093278	Outbreak	Pakistan	Klemm et al 2018	Blood	2017	Not given	MDR	1	4.3.1.1.P1	1	204471	2	1	1	1	1	1	0	693888	a2	b1	a2,b1
ERR2093279	Outbreak	Pakistan	Klemm et al 2018	Blood	2017	Not given	MDR	1	4.3.1.1.P1	1	204471	2	1	1	1	1	1	0	693888	a2	b1	a2,b1
ERR2093280	Outbreak	Pakistan	Klemm et al 2018	Blood	2017	Not given	MDR	1	4.3.1.1.P1	1	204471	2	1	1	1	1	1	0	693888	a2	b1	a2,b1
ERR2093281	Outbreak	Pakistan	Klemm et al 2018	Blood	2017	Not given	MDR	1	4.3.1.1.P1	1	204471	2	1	1	1	1	1	0	693888	a2	b1	a2,b1
ERR2093282	Outbreak	Pakistan	Klemm et al 2018	Blood	2017	Not given	MDR	1	4.3.1.1.P1	1	204471	2	1	1	1	1	1	0	693888	a2	b1	a2,b1
ERR2093283	Outbreak	Pakistan	Klemm et al 2018	Blood	2017	Not given	MDR	1	4.3.1.1.P1	1	204471	2	1	1	1	1	1	0	693888	a2	b1	a2,b1
ERR2093284	Outbreak	Pakistan	Klemm et al 2018	Blood	2017	Not given	MDR	1	4.3.1.1.P1	1	204471	2	1	1	1	1	1	0	693888	a2	b1	a2,b1
ERR2093285	Outbreak	Pakistan	Klemm et al 2018	Blood	2017	Not given	MDR	1	4.3.1.1.P1	1	204471	2	1	1	1	1	1	0	693888	a2	b1	a2,b1
ERR2093286	Outbreak	Pakistan	Klemm et al 2018	Blood	2017	Not given	MDR	1	4.3.1.1.P1	1	204471	2	1	1	1	1	1	0	693888	a2	b1	a2,b1
ERR2093287	Outbreak	Pakistan	Klemm et al 2018	Blood	2017	Not given	MDR	0	4.3.1.1.P1	1	204471	2	1	1	1	1	1	0	693	a2	b1	a2,b1
ERR2093288	Outbreak	Pakistan	Klemm et al 2018	Blood	2017	Not given	MDR	1	4.3.1.1.P1	1	204471	2	1	1	1	1	1	0	693888	a2	b1	a2,b1
ERR2093289	Outbreak	Pakistan	Klemm et al 2018	Blood	2017	Not given	MDR	1	4.3.1.1.P1	1	204471	2	1	1	1	1	1	0	693888	a2	b1	a2,b1
ERR2093290	Outbreak	Pakistan	Klemm et al 2018	Blood	2017	Not given	MDR	1	4.3.1.1.P1	1	204471	2	1	1	1	1	1	0	693888	a2	b1	a2,b1
ERR2093291	Outbreak	Pakistan	Klemm et al 2018	Blood	2017	Not given	MDR	1	4.3.1.1.P1	1	204471	2	1	1	1	1	1	0	693888	a2	b1	a2,b1
ERR2093292	Outbreak	Pakistan	Klemm et al 2018	Blood	2017	Not given	MDR	1	4.3.1.1.P1	1	204471	2	1	1	1	1	1	0	693888	a2	b1	a2,b1
ERR2093293	Outbreak	Pakistan	Klemm et al 2018	Blood	2017	Not given	MDR	1	4.3.1.1.P1	1	204471	2	1	1	1	1	1	0	693888	a2	b1	a2,b1
ERR2093294	Outbreak	Pakistan	Klemm et al 2018	Blood	2017	Not given	MDR	1	4.3.1.1.P1	1	204471	2	1	1	1	1	1	0	693888	a2	b1	a2,b1
ERR2093295	Outbreak	Pakistan	Klemm et al 2018	Blood	2017	Not given	MDR	1	4.3.1.1.P1	1	204471	2	1	1	1	1	1	0	693888	a2	b1	a2,b1
ERR2093296	Outbreak	Pakistan	Klemm et al 2018	Blood	2017	Not given	MDR	1	4.3.1.1.P1	1	204471	2	1	1	1	1	1	0	693888	a2	b1	a2,b1
ERR2093297	Outbreak	Pakistan	Klemm et al 2018	Blood	2017	Not given	MDR	1	4.3.1.1.P1	1	175113	2	1	1	1	1	1	0	693888	a2	b1	a2,b1
ERR2093298	Outbreak	Pakistan	Klemm et al 2018	Blood	2017	Not given	MDR	1	4.3.1.1.P1	1	204471	2	1	1	1	1	1	0	693888	a2	b1	a2,b1
ERR2093299	Outbreak	Pakistan	Klemm et al 2018	Blood	2017	Not given	MDR	1	4.3.1.1.P1	1	204471	2	1	1	1	1	1	0	693888	a2	b1	a2,b1
ERR2093300	Outbreak	Pakistan	Klemm et al 2018	Blood	2017	Not given	MDR	1	4.3.1.1.P1	1	204471	2	1	1	1	1	1	0	693888	a2	b1	a2,b1
ERR2093301	Outbreak	Pakistan	Klemm et al 2018	Blood	2017	Not given	MDR	1	4.3.1.1.P1	1	204471	2	1	1	1	1	1	0	693888	a2	b1	a2,b1
ERR2093302	Outbreak	Pakistan	Klemm et al 2018	Blood	2017	Not given	MDR	1	4.3.1.1.P1	1	204471	2	1	1	1	1	1	0	693888	a2	b1	a2,b1
ERR2093303	Outbreak	Pakistan	Klemm et al 2018	Blood	2017	Not given	MDR	1	4.3.1.1.P1	1	204471	2	1	1	1	1	1	0	693888	a2	b1	a2,b1
ERR2093304	Outbreak	Pakistan	Klemm et al 2018	Blood	2017	Not given	MDR	1	4.3.1.1.P1	1	174933	2	1	1	1	1	1	0	693888	a2	b1	a2,b1
ERR2093305	Outbreak	Pakistan	Klemm et al 2018	Blood	2017	Not given	MDR	1	4.3.1.1.P1	1	204471	2	1	1	1	1	1	0	693888	a2	b1	a2,b1
ERR2093306	Outbreak	Pakistan	Klemm et al 2018	Blood	2017	Not given	MDR	1	4.3.1.1.P1	1	204471	2	1	1	1	1	1	0	693888	a2	b1	a2,b1
ERR2093307	Outbreak	Pakistan	Klemm et al 2018	Blood	2017	Not given	MDR	1	4.3.1.1.P1	1	204471	2	1	1	1	1	1	0	693888	a2	b1	a2,b1
ERR2093308	Outbreak	Pakistan	Klemm et al 2018	Blood	2017	Not given	MDR	1	4.3.1.1.P1	1	204471	2	1	1	1	1	1	0	693888	a2	b1	a2,b1
ERR2093309	Outbreak	Pakistan	Klemm et al 2018	Blood	2017	Not given	MDR	1	4.3.1.1.P1	1	204471	2	1	1	1	1	1	0	693888	a2	b1	a2,b1
ERR2093310	Outbreak	Pakistan	Klemm et al 2018	Blood	2017	Not given	MDR	1	4.3.1.1.P1	1	204471	2	1	1	1	1	1	0	693888	a2	b1	a2,b1
ERR2093311	Outbreak	Pakistan	Klemm et al 2018	Blood	2017	Not given	MDR	1	4.3.1.1.P1	1	204471	2	1	1	1	1	1	0	693888	a2	b1	a2,b1
ERR2093312	Outbreak	Pakistan	Klemm et al 2018	Blood	2017	Not given	MDR	1	4.3.1.1.P1	1	204471	2	1	1	1	1	1	0	693888	a2	b1	a2,b1
ERR2093313	Outbreak	Pakistan	Klemm et al 2018	Blood	2017	Not given	MDR	1	4.3.1.1.P1	1	204471	2	1	1	1	1	1	0	693888	a2	b1	a2,b1
ERR2093314	Outbreak	Pakistan	Klemm et al 2018	Blood	2017	Not given	MDR	1	4.3.1.1.P1	1	204471	2	1	1	1	1	1	0	693888	a2	b1	a2,b1
ERR2093315	Outbreak	Pakistan	Klemm et al 2018	Blood	2017	Not given	MDR	1	4.3.1.1.P1	1	204471	2	1	1	1	1	1	0	693888	a2	b1	a2,b1
ERR2093316	Outbreak	Pakistan	Klemm et al 2018	Blood	2017	Not given	MDR	1	4.3.1.1.P1	1	204471	2	1	1	1	1	1	0	693888	a2	b1	a2,b1
ERR2093317	Outbreak	Pakistan	Klemm et al 2018	Blood	2017	Not given	MDR	1	4.3.1.1.P1	1	204471	2	1	1	1	1	1	0	693888	a2	b1	a2,b1
ERR2093318	Outbreak	Pakistan	Klemm et al 2018	Blood	2017	Not given	MDR	1	4.3.1.1.P1	1	204471	2	1	1	1	1	1	0	693888	a2	b1	a2,b1
ERR2093319	Outbreak	Pakistan	Klemm et al 2018	Blood	2017	Not given	MDR	1	4.3.1.1.P1	1	204471	2	1	1	1	1	1	0	693888	a2	b1	a2,b1
ERR2093320	Outbreak	Pakistan	Klemm et al 2018	Blood	2017	Not given	MDR	1	4.3.1.1.P1	1	204385	2	1	1	1	1	1	0	693888	a2	b1	a2,b1
ERR2093321	Outbreak	Pakistan	Klemm et al 2018	Blood	2017	Not given	MDR	1	4.3.1.1.P1	1	204471	2	1	1	1	1	1	0	693888	a2	b1	a2,b1
ERR2093322	Outbreak	Pakistan	Klemm et al 2018	Blood	2017	Not given	MDR	1	4.3.1.1.P1	1	204471	2	1	1	1	1	1	0	693888	a2	b1	a2,b1
ERR2093323	Outbreak	Pakistan	Klemm et al 2018	Blood	2017	Not given	MDR	0	4.3.1.1	1	204471	2	1	1	1	1	1	0	693	a4	b1	a4,b1
ERR2093324	Outbreak	Pakistan	Klemm et al 2018	Blood	2016	Not given	MDR	0	4.3.1.1	1	204471	2	1	1	1	1	1	1	693	a2	b1	a2,b1
ERR2093325	Outbreak	Pakistan	Klemm et al 2018	Blood	2016	Not given	not-MDR	0	3.0.1	3738	204478	3	1	2	1	1	1	0	693	a2	b7,b6	a2,b7,b6
ERR2093326	Outbreak	Pakistan	Klemm et al 2018	Blood	2016	Not given	not-MDR	0	4.3.1	1	204471	2	1	1	1	1	1	0	693	a2	b1	a2,b1
ERR2093327	Outbreak	Pakistan	Klemm et al 2018	Blood	2016	Not given	not-MDR	0	4.3.1	1	204471	2	1	1	1	1	1	0	693	a2	b1	a2,b1
ERR2093328	Outbreak	Pakistan	Klemm et al 2018	Blood	2016	Not given	not-MDR	0	4.3.1	1	204471	2	1	1	1	1	1	0	693	a2	b1	a2,b1
ERR2093329	Outbreak	Pakistan	Klemm et al 2018	Blood	2016	Not given	not-MDR	0	4.3.1.2	1	143773	3	1	2	1	1	1	0	693	a2	b1,b9	a2,b1,b9
ERR2093330	Outbreak	Pakistan	Klemm et al 2018	Blood	2016	Not given	not-MDR	0	4.3.1	1	204471	2	1	1	1	1	1	0	693	a2	b1	a2,b1
ERR2093331	Outbreak	Pakistan	Klemm et al 2018	Blood	2016	Not given	MDR	0	4.3.1.1	1	204471	2	1	1	1	1	1	1	693	a2	b1	a2,b1
ERR2093332	Outbreak	Pakistan	Klemm et al 2018	Blood	2016	Not given	not-MDR	0	4.3.1.2	1	204471	2	1	1	1	1	1	0	693	a2	b1	a2,b1
ERR2093333	Outbreak	Pakistan	Klemm et al 2018	Blood	2017	Not given	not-MDR	0	4.3.1	1	204471	2	1	1	1	1	1	0	693	a2	b1	a2,b1
ERR2093334	Outbreak	Pakistan	Klemm et al 2018	Blood	2016	Not given	MDR	1	4.3.1.1.P1	1	204471	2	1	1	1	1	1	0	693888	a2	b1	a2,b1
ERR2093335	Outbreak	Pakistan	Klemm et al 2018	Blood	2017	Not given	MDR	0	4.3.1.1	1	204471	2	1	1	1	1	1	0	693	a2	b1	a2,b1
ERR2213818	Surveillance	Nepal	Britto CD et al 2018	Blood	2016	outpatient	not-MDR	0	2.2	2	144701	2	1	1	1	1	1	0	693	a2	b1	a2,b1
ERR2213819	Surveillance	Nepal	Britto CD et al 2018	Blood	2016	outpatient	not-MDR	0	4.3.1.2	1	149475	3	1	2	1	1	1	0	693	a2	b9,b1	a2,b9,b1
ERR2213820	Surveillance	Nepal	Britto CD et al 2018	Blood	2016	outpatient	not-MDR	0	4.3.1.2	1	149472	3	1	2	1	1	1	0	693	a2	b1,b9	a2,b1,b9
ERR2213821	Surveillance	Nepal	Britto CD et al 2018	Blood	2016	outpatient	not-MDR	0	4.3.1.2	1	149472	2	1	1	1	1	1	0	693	a2	b1	a2,b1
ERR2213822	Surveillance	Nepal	Britto CD et al 2018	Blood	2016	outpatient	not-MDR	0	2	2	148709	2	1	1	1	1	1	0	693	a2	b1	a2,b1
ERR2213823	Surveillance	Nepal	Britto CD et al 2018	Blood	2016	outpatient	not-MDR	0	4.3.1	1	153703	1	1	0	1	1	1	0	693	a2		a2
ERR2213824	Surveillance	Nepal	Britto CD et al 2018	Blood	2016	outpatient	not-MDR	0	4.3.1.1	1	149440	3	1	2	1	1	1	0	693	a2	b1,b9	a2,b1,b9
ERR2213825	Surveillance	Nepal	Britto CD et al 2018	Blood	2016	outpatient	not-MDR	0	4.3.1.2	1	149475	3	1	2	1	1	1	0	693	a2	b9,b1	a2,b9,b1
ERR2213826	Surveillance	Nepal	Britto CD et al 2018	Blood	2016	outpatient	not-MDR	0	4.3.1.2	1	149475	3	1	2	1	1	1	0	693	a2	b9,b1	a2,b9,b1
ERR2213827	Surveillance	Nepal	Britto CD et al 2018	Blood	2016	outpatient	not-MDR	0	3.3.2	2233	153685	2	1	1	1	1	1	0	693	a2	b1	a2,b1
ERR2213828	Surveillance	Nepal	Britto CD et al 2018	Blood	2016	outpatient	not-MDR	0	4.3.1.2	1	148709	3	1	2	1	1	1	0	693	a2	b9,b1	a2,b9,b1
ERR2213829	Surveillance	Nepal	Britto CD et al 2018	Blood	2016	outpatient	not-MDR	0	4.3.1.2	1	149475	2	1	1	1	1	1	0	693	a2	b1	a2,b1
ERR2213830	Surveillance	Nepal	Britto CD et al 2018	Blood	2016	outpatient	not-MDR	0	4.3.1.2	1	149475	2	1	1	1	1	1	0	693	a2	b1	a2,b1
ERR2213831	Surveillance	Nepal	Britto CD et al 2018	Blood	2016	outpatient	not-MDR	0	4.3.1.2	1	149475	2	1	1	1	1	1	0	693	a2	b1	a2,b1
ERR2213832	Surveillance	Nepal	Britto CD et al 2018	Blood	2016	outpatient	not-MDR	0	4.3.1.2	1	149467	2	1	1	1	1	1	0	693	a2	b1	a2,b1
ERR2213833	Surveillance	Nepal	Britto CD et al 2018	Blood	2016	hospitalized	not-MDR	0	4.3.1.2	1	148674	3	1	2	1	1	1	0	693	a2	b9,b1	a2,b9,b1
ERR2213834	Surveillance	Nepal	Britto CD et al 2018	Blood	2016	outpatient	not-MDR	0	4.3.1.2	1	148709	3	1	2	1	1	1	0	693	a2	b9,b1	a2,b9,b1
ERR2213835	Surveillance	Nepal	Britto CD et al 2018	Blood	2016	outpatient	not-MDR	0	4.3.1.2	1	153703	2	1	1	1	1	1	0	693	a2	b1	a2,b1
ERR2213836	Surveillance	Nepal	Britto CD et al 2018	Blood	2016	outpatient	not-MDR	0	4.3.1.2	1	144738	3	1	2	1	1	1	0	693	a2	b1,b9	a2,b1,b9
ERR2213837	Surveillance	Nepal	Britto CD et al 2018	Blood	2016	outpatient	not-MDR	0	4.3.1.2	1	149475	3	1	2	1	1	1	0	693	a2	b9,b1	a2,b9,b1
ERR2213838	Surveillance	Nepal	Britto CD et al 2018	Blood	2016	outpatient	not-MDR	0	4.3.1.2	1	149548	2	1	1	1	1	1	0	693	a2	b1	a2,b1
ERR2213839	Surveillance	Nepal	Britto CD et al 2018	Blood	2016	outpatient	not-MDR	0	4.3.1.2	1	148709	2	1	1	1	1	1	0	693	a2	b1	a2,b1
ERR2213840	Surveillance	Nepal	Britto CD et al 2018	Blood	2016	outpatient	not-MDR	0	4.3.1.2	1	149475	3	1	2	1	1	1	0	693	a2	b1,b9	a2,b1,b9
ERR2213841	Surveillance	Nepal	Britto CD et al 2018	Blood	2016	outpatient	not-MDR	0	4.3.1.2	1	149475	2	1	1	1	1	1	0	693	a2	b1	a2,b1
ERR2213842	Surveillance	Nepal	Britto CD et al 2018	Blood	2016	outpatient	not-MDR	0	4.3.1.2	1	153703	2	1	1	1	1	1	0	693	a2	b9	a2,b9
ERR2213843	Surveillance	Nepal	Britto CD et al 2018	Blood	2016	outpatient	not-MDR	0	4.3.1.2	1	149475	2	1	1	1	1	1	0	693	a2	b1	a2,b1
ERR2213844	Surveillance	Nepal	Britto CD et al 2018	Blood	2016	outpatient	not-MDR	0	4.3.1.2	1	149475	2	1	1	1	1	1	0	693	a2	b1	a2,b1
ERR2213845	Surveillance	Nepal	Britto CD et al 2018	Blood	2016	outpatient	not-MDR	0	4.3.1.2	1	149475	2	1	1	1	1	1	0	693	a2	b1	a2,b1
ERR2213846	Surveillance	Nepal	Britto CD et al 2018	Blood	2016	outpatient	not-MDR	0	4.3.1.2	1	149475	3	1	2	1	1	1	0	693	a2	b1,b9	a2,b1,b9
ERR2213847	Surveillance	Nepal	Britto CD et al 2018	Blood	2016	outpatient	not-MDR	0	4.3.1.2	1	148709	2	1	1	1	1	1	0	693	a2	b1	a2,b1
ERR2213848	Surveillance	Nepal	Britto CD et al 2018	Blood	2016	outpatient	not-MDR	0	4.3.1.2	1	149475	2	1	1	1	1	1	0	693	a2	b1	a2,b1
ERR2213849	Surveillance	Nepal	Britto CD et al 2018	Blood	2016	outpatient	not-MDR	0	4.3.1.2	1	149583	2	1	1	1	1	1	0	693	a2	b1	a2,b1
ERR2213850	Surveillance	Nepal	Britto CD et al 2018	Blood	2016	outpatient	not-MDR	0	4.3.1.2	1	148709	2	1	1	1	1	1	0	693	a2	b1	a2,b1
ERR2213851	Surveillance	Nepal	Britto CD et al 2018	Blood	2016	outpatient	not-MDR	0	4.3.1.2	1	149475	3	1	2	1	1	1	0	693	a2	b1,b9	a2,b1,b9
ERR2213852	Surveillance	Nepal	Britto CD et al 2018	Blood	2016	outpatient	not-MDR	0	4.3.1.2	1	148709	2	1	1	1	1	1	0	693	a2	b1	a2,b1
ERR2213853	Surveillance	Nepal	Britto CD et al 2018	Blood	2016	outpatient	not-MDR	0	4.3.1.2	1	153703	2	1	1	1	1	1	0	693	a2	b1	a2,b1
ERR2213854	Surveillance	Nepal	Britto CD et al 2018	Blood	2016	outpatient	not-MDR	0	3.3.2	2233	149467	3	1	2	1	1	1	0	693	a2	b9,b1	a2,b9,b1
ERR2213856	Surveillance	Nepal	Britto CD et al 2018	Blood	2016	hospitalized	not-MDR	0	4.3.1.2	1	149475	2	1	1	1	1	1	0	693	a2	b1	a2,b1
ERR2213857	Surveillance	Nepal	Britto CD et al 2018	Blood	2016	outpatient	not-MDR	0	3.3.1	2	156969	3	0	3	1	1	1	0	693		b9,b21,b1	b9,b21,b1
ERR2213858	Surveillance	Nepal	Britto CD et al 2018	Blood	2016	outpatient	not-MDR	0	4.3.1.2	1	148709	2	1	1	1	1	1	0	693	a2	b1	a2,b1
ERR2213859	Surveillance	Nepal	Britto CD et al 2018	Blood	2016	hospitalized	not-MDR	0	4.3.1.1	1	149475	2	1	1	1	1	1	0	693	a2	b1	a2,b1
ERR2213860	Surveillance	Nepal	Britto CD et al 2018	Blood	2016	outpatient	not-MDR	0	4.3.1.2	1	149467	1	1	0	1	1	1	0	693	a2		a2
ERR2213861	Surveillance	Nepal	Britto CD et al 2018	Blood	2016	outpatient	not-MDR	0	4.3.1.2	1	149475	3	1	2	1	1	1	0	693	a2	b1,b9	a2,b1,b9
ERR2213862	Surveillance	Nepal	Britto CD et al 2018	Blood	2016	outpatient	not-MDR	0	4.3.1.2	1	149475	3	1	2	1	1	1	0	693	a2	b1,b9	a2,b1,b9
ERR2213863	Surveillance	Nepal	Britto CD et al 2018	Blood	2016	outpatient	not-MDR	0	4.3.1.2	1	148709	2	1	1	1	1	1	0	693	a2	b1	a2,b1
ERR2213864	Surveillance	Nepal	Britto CD et al 2018	Blood	2016	outpatient	not-MDR	0	4.3.1.2	1	149475	3	1	2	1	1	1	0	693	a2	b9,b1	a2,b9,b1
ERR2213865	Surveillance	Nepal	Britto CD et al 2018	Blood	2016	outpatient	not-MDR	0	4.3.1.1	1	153645	2	1	1	1	1	1	0	693	a2	b9	a2,b9
ERR2213867	Surveillance	Nepal	Britto CD et al 2018	Blood	2016	outpatient	not-MDR	0	4.3.1.2	1	149467	3	1	2	1	1	1	0	693	a2	b1,b9	a2,b1,b9
ERR2213868	Surveillance	Nepal	Britto CD et al 2018	Blood	2016	outpatient	not-MDR	0	4.3.1	1	149308	1	1	0	1	1	1	0	693	a2		a2
ERR2213869	Surveillance	Nepal	Britto CD et al 2018	Blood	2016	outpatient	not-MDR	0	4.3.1.2	1	149430	3	1	2	1	1	1	0	693	a2	b9,b1	a2,b9,b1
ERR2213870	Surveillance	Nepal	Britto CD et al 2018	Blood	2016	outpatient	not-MDR	0	4.3.1.2	1	149475	3	1	2	1	1	1	0	693	a2	b1,b9	a2,b1,b9
ERR2213872	Surveillance	Nepal	Britto CD et al 2018	Blood	2016	outpatient	not-MDR	0	4.3.1.2	1	149475	3	1	2	1	1	1	0	693	a2	b9,b1	a2,b9,b1
ERR2213873	Surveillance	Nepal	Britto CD et al 2018	Blood	2016	outpatient	not-MDR	0	4.3.1.2	1	149467	3	1	2	1	1	1	0	693	a2	b1,b9	a2,b1,b9
ERR2213874	Surveillance	Nepal	Britto CD et al 2018	Blood	2016	outpatient	not-MDR	0	4.3.1.2	1	148709	2	1	1	1	1	1	0	693	a2	b1	a2,b1
ERR2213875	Surveillance	Nepal	Britto CD et al 2018	Blood	2016	outpatient	not-MDR	0	4.3.1.2	1	149405	2	1	1	1	1	1	0	693	a2	b9	a2,b9
ERR2213876	Surveillance	Nepal	Britto CD et al 2018	Blood	2016	outpatient	not-MDR	0	4.3.1	1	148709	2	1	1	1	1	1	0	693	a2	b1	a2,b1
ERR2213877	Surveillance	Nepal	Britto CD et al 2018	Blood	2016	outpatient	not-MDR	0	4.3.1.2	1	149475	3	1	2	1	1	1	0	693	a2	b1,b9	a2,b1,b9
ERR2213878	Surveillance	Nepal	Britto CD et al 2018	Blood	2016	outpatient	not-MDR	0	4.3.1.2	1	149475	2	1	1	1	1	1	0	693	a2	b1	a2,b1
ERR2213879	Surveillance	Nepal	Britto CD et al 2018	Blood	2016	outpatient	not-MDR	0	3.3.2	2233	149467	3	1	2	1	1	1	0	693	a2	b9,b1	a2,b9,b1
ERR2663461	Surveillance	Bangladesh	Tanmoy AM et al 2018	Blood	2001	outpatient	MDR	0	4.3.1.3	1	149519	1	1	0	1	1	1	0	693	a2		a2
ERR2663462	Surveillance	Bangladesh	Tanmoy AM et al 2018	Blood	2001	outpatient	MDR	0	4.3.1.3	1	145871	1	1	0	1	1	1	0	693	a2		a2
ERR2663463	Surveillance	Bangladesh	Tanmoy AM et al 2018	Blood	2001	outpatient	MDR	0	4.3.1.3	1	149395	1	1	0	1	1	1	0	693	a2		a2
ERR2663464	Surveillance	Bangladesh	Tanmoy AM et al 2018	Blood	2001	outpatient	MDR	0	4.3.1.3	1	149398	1	1	0	1	1	1	0	693	a2		a2
ERR2663465	Surveillance	Bangladesh	Tanmoy AM et al 2018	Blood	2001	outpatient	MDR	0	4.3.1.3	1	149395	1	1	0	1	1	1	0	693	a2		a2
ERR2663466	Surveillance	Bangladesh	Tanmoy AM et al 2018	Blood	1999	outpatient	not-MDR	0	4.3.1.1	1	172029	1	1	0	1	1	1	0	693	a2		a2
ERR2663467	Surveillance	Bangladesh	Tanmoy AM et al 2018	Blood	2001	outpatient	MDR	0	4.3.1.3	1	149395	1	1	0	1	1	1	0	693	a2		a2
ERR2663468	Surveillance	Bangladesh	Tanmoy AM et al 2018	Blood	2001	outpatient	not-MDR	0	4.3.1.1	1	153736	1	1	0	1	1	1	0	693	a2		a2
ERR2663469	Surveillance	Bangladesh	Tanmoy AM et al 2018	Blood	2001	outpatient	MDR	0	4.3.1.3	1	149484	2	1	1	1	1	1	0	693	a2	b12	a2,b12
ERR2663470	Surveillance	Bangladesh	Tanmoy AM et al 2018	Blood	2001	outpatient	not-MDR	0	4.3.1	1	149395	1	1	0	1	1	1	0	693	a2		a2
ERR2663471	Surveillance	Bangladesh	Tanmoy AM et al 2018	Blood	2001	outpatient	MDR	0	4.3.1.3	1	149519	2	1	1	1	1	1	0	693	a2	b12	a2,b12
ERR2663472	Surveillance	Bangladesh	Tanmoy AM et al 2018	Blood	2001	outpatient	MDR	0	4.3.1.3	1	144782	1	1	0	1	1	1	0	693	a2		a2
ERR2663473	Surveillance	Bangladesh	Tanmoy AM et al 2018	Blood	2001	outpatient	MDR	0	4.3.1.3	1	149359	1	1	0	1	1	1	0	693	a2		a2
ERR2663474	Surveillance	Bangladesh	Tanmoy AM et al 2018	Blood	2002	outpatient	MDR	0	4.3.1.3	1	149519	1	1	0	1	1	1	0	693	a2		a2
ERR2663475	Surveillance	Bangladesh	Tanmoy AM et al 2018	Blood	1999	outpatient	not-MDR	0	3.3.2	2	171960	1	1	0	1	1	1	1	693	a2		a2
ERR2663476	Surveillance	Bangladesh	Tanmoy AM et al 2018	Blood	1999	outpatient	not-MDR	0	2.3.3	2209	172069	1	1	0	1	1	1	0	693	a2		a2
ERR2663477	Surveillance	Bangladesh	Tanmoy AM et al 2018	Blood	2002	outpatient	MDR	0	4.3.1.1	1	153736	1	1	0	1	1	1	1	693	a2		a2
ERR2663478	Surveillance	Bangladesh	Tanmoy AM et al 2018	Blood	2002	outpatient	MDR	0	4.3.1.3	1	149395	1	1	0	1	1	1	0	693	a2		a2
ERR2663479	Surveillance	Bangladesh	Tanmoy AM et al 2018	Blood	2002	outpatient	MDR	0	4.3.1.3	1	144782	1	1	0	1	1	1	0	693	a2		a2
ERR2663480	Surveillance	Bangladesh	Tanmoy AM et al 2018	Blood	2002	outpatient	MDR	0	4.3.1.3	1	149398	1	1	0	1	1	1	0	693	a2		a2
ERR2663481	Surveillance	Bangladesh	Tanmoy AM et al 2018	Blood	2002	outpatient	MDR	0	4.3.1.3	1	149519	1	1	0	1	1	1	0	693	a2		a2
ERR2663482	Surveillance	Bangladesh	Tanmoy AM et al 2018	Blood	2002	outpatient	not-MDR	0	3.3.2	2	151257	2	1	1	1	1	1	0	693	a2	b12	a2,b12
ERR2663483	Surveillance	Bangladesh	Tanmoy AM et al 2018	Blood	2002	outpatient	MDR	0	4.3.1.3	1	149519	1	1	0	1	1	1	0	693	a2		a2
ERR2663484	Surveillance	Bangladesh	Tanmoy AM et al 2018	Blood	2002	outpatient	MDR	0	4.3.1.3	1	149395	1	1	0	1	1	1	0	693	a2		a2
ERR2663485	Surveillance	Bangladesh	Tanmoy AM et al 2018	Blood	2002	outpatient	MDR	0	4.3.1.3	1	149359	1	1	0	1	1	1	0	693	a2		a2
ERR2663486	Surveillance	Bangladesh	Tanmoy AM et al 2018	Blood	2002	outpatient	MDR	0	4.3.1.3	1	149519	2	1	1	1	1	1	0	693	a2	b12	a2,b12
ERR2663487	Surveillance	Bangladesh	Tanmoy AM et al 2018	Blood	2002	outpatient	MDR	0	4.3.1.1	1	153736	1	1	0	1	1	1	1	693	a2		a2
ERR2663488	Surveillance	Bangladesh	Tanmoy AM et al 2018	Blood	2005	outpatient	MDR	0	4.3.1.1	1	153747	1	1	0	1	1	1	1	693	a2		a2
ERR2663489	Surveillance	Bangladesh	Tanmoy AM et al 2018	Blood	1999	outpatient	not-MDR	0	2.3.3	2209	171974	1	1	0	1	1	1	0	693	a2		a2
ERR2663490	Surveillance	Bangladesh	Tanmoy AM et al 2018	Blood	2005	outpatient	MDR	0	4.3.1.1	1	149519	1	1	0	1	1	1	1	693	a2		a2
ERR2663491	Surveillance	Bangladesh	Tanmoy AM et al 2018	Blood	1999	outpatient	MDR	0	4.3.1.1	1	149519	1	1	0	1	1	1	0	693	a2		a2
ERR2663492	Surveillance	Bangladesh	Tanmoy AM et al 2018	Blood	2005	outpatient	not-MDR	0	3.3.2	2	151257	1	1	0	1	1	1	0	693	a2		a2
ERR2663493	Surveillance	Bangladesh	Tanmoy AM et al 2018	Blood	2005	outpatient	not-MDR	0	4.3.1.1	1	171992	1	1	0	1	1	1	1	693	a2		a2
ERR2663494	Surveillance	Bangladesh	Tanmoy AM et al 2018	Blood	1999	outpatient	not-MDR	0	3.3.2	2	153955	1	1	0	1	1	1	0	693	a2		a2
ERR2663495	Surveillance	Bangladesh	Tanmoy AM et al 2018	Blood	2005	outpatient	not-MDR	0	4.3.1.1	1	153737	1	1	0	1	1	1	1	693	a2		a2
ERR2663496	Surveillance	Bangladesh	Tanmoy AM et al 2018	Blood	2005	outpatient	MDR	0	4.3.1.1	1	153736	1	1	0	1	1	1	1	693	a2		a2
ERR2663497	Surveillance	Bangladesh	Tanmoy AM et al 2018	Blood	1999	outpatient	not-MDR	0	2.3.3	2209	172069	1	1	0	1	1	1	0	693	a2		a2
ERR2663498	Surveillance	Bangladesh	Tanmoy AM et al 2018	Blood	2005	outpatient	not-MDR	0	3.3.2	2	172029	1	1	0	1	1	1	1	693	a2		a2
ERR2663499	Surveillance	Bangladesh	Tanmoy AM et al 2018	Blood	2005	outpatient	MDR	0	4.3.1.1	1	185438	2	1	1	1	1	1	0	693	a2	b10	a2,b10
ERR2663500	Surveillance	Bangladesh	Tanmoy AM et al 2018	Blood	2005	outpatient	MDR	0	4.3.1.1	1	185438	1	1	0	1	1	1	0	693	a2		a2
ERR2663501	Surveillance	Bangladesh	Tanmoy AM et al 2018	Blood	2005	outpatient	MDR	0	4.3.1.1	1	172029	1	1	0	1	1	1	0	693	a2		a2
ERR2663502	Surveillance	Bangladesh	Tanmoy AM et al 2018	Blood	2005	outpatient	not-MDR	0	3.3.2	2	172020	1	1	0	1	1	1	0	693	a2		a2
ERR2663503	Surveillance	Bangladesh	Tanmoy AM et al 2018	Blood	1999	outpatient	MDR	0	4.3.1.1	1	153736	1	1	0	1	1	1	0	693	a2		a2
ERR2663504	Surveillance	Bangladesh	Tanmoy AM et al 2018	Blood	2005	outpatient	MDR	0	4.3.1.1	1	153736	1	1	0	1	1	1	1	693	a2		a2
ERR2663505	Surveillance	Bangladesh	Tanmoy AM et al 2018	Blood	1999	outpatient	MDR	0	4.3.1.1	1	149530	1	1	0	1	1	1	0	693	a2		a2
ERR2663506	Surveillance	Bangladesh	Tanmoy AM et al 2018	Blood	2005	outpatient	not-MDR	0	2.3.3	2209	153767	1	1	0	1	1	1	0	693	a2		a2
ERR2663507	Surveillance	Bangladesh	Tanmoy AM et al 2018	Blood	1999	outpatient	MDR	0	4.3.1.1	1	149530	1	1	0	1	1	1	0	693	a2		a2
ERR2663508	Surveillance	Bangladesh	Tanmoy AM et al 2018	Blood	2005	outpatient	not-MDR	0	3.2.2	2	149395	1	1	0	1	1	1	0	693	a5		a5
ERR2663509	Surveillance	Bangladesh	Tanmoy AM et al 2018	Blood	1999	outpatient	not-MDR	0	3.3.2	2	179907	1	1	0	1	1	1	0	693	a2		a2
ERR2663510	Surveillance	Bangladesh	Tanmoy AM et al 2018	Blood	2005	outpatient	not-MDR	0	2.5	2	151257	1	1	0	1	1	1	0	693	a2		a2
ERR2663511	Surveillance	Bangladesh	Tanmoy AM et al 2018	Blood	2005	outpatient	MDR	0	4.3.1.3	1	144364	1	1	0	1	1	1	1	693	a2		a2
ERR2663512	Surveillance	Bangladesh	Tanmoy AM et al 2018	Blood	1999	outpatient	not-MDR	0	3.3.2	2	153955	1	1	0	1	1	1	0	693	a2		a2
ERR2663513	Surveillance	Bangladesh	Tanmoy AM et al 2018	Blood	2005	outpatient	not-MDR	0	3.3.2	2	151467	1	1	0	1	1	1	0	693	a2		a2
ERR2663514	Surveillance	Bangladesh	Tanmoy AM et al 2018	Blood	1999	outpatient	not-MDR	0	2.3.3	2209	153720	1	1	0	1	1	1	0	693	a2		a2
ERR2663515	Surveillance	Bangladesh	Tanmoy AM et al 2018	Blood	2005	outpatient	MDR	0	4.3.1.1	1	153736	1	1	0	1	1	1	1	693	a2		a2
ERR2663516	Surveillance	Bangladesh	Tanmoy AM et al 2018	Blood	1999	outpatient	MDR	0	4.3.1.1	1	153736	1	1	0	1	1	1	0	693	a2		a2
ERR2663517	Surveillance	Bangladesh	Tanmoy AM et al 2018	Blood	2005	outpatient	MDR	0	4.3.1.1	1	149519	1	1	0	1	1	1	1	693	a2		a2
ERR2663518	Surveillance	Bangladesh	Tanmoy AM et al 2018	Blood	2005	outpatient	MDR	0	4.3.1.3	1	149519	1	1	0	1	1	1	0	693	a2		a2
ERR2663519	Surveillance	Bangladesh	Tanmoy AM et al 2018	Blood	1999	outpatient	MDR	0	4.3.1.1	1	171989	1	1	0	1	1	1	0	693	a2		a2
ERR2663520	Surveillance	Bangladesh	Tanmoy AM et al 2018	Blood	2005	outpatient	not-MDR	0	2	2	172121	1	1	0	1	1	1	0	693	a2		a2
ERR2663521	Surveillance	Bangladesh	Tanmoy AM et al 2018	Blood	2006	outpatient	MDR	0	4.3.1.1	1	149484	1	1	0	1	1	1	1	693	a2		a2
ERR2663522	Surveillance	Bangladesh	Tanmoy AM et al 2018	Blood	2006	outpatient	MDR	0	4.3.1.1	1	153736	1	1	0	1	1	1	0	693	a2		a2
ERR2663523	Surveillance	Bangladesh	Tanmoy AM et al 2018	Blood	1999	outpatient	not-MDR	0	3.3.2	2	180154	1	1	0	1	1	1	0	693	a2		a2
ERR2663524	Surveillance	Bangladesh	Tanmoy AM et al 2018	Blood	2006	outpatient	not-MDR	0	4.3.1.1	1	172029	1	1	0	1	1	1	0	693	a2		a2
ERR2663525	Surveillance	Bangladesh	Tanmoy AM et al 2018	Blood	2000	outpatient	not-MDR	0	3.3.2	2	179907	1	1	0	1	1	1	0	693	a2		a2
ERR2663526	Surveillance	Bangladesh	Tanmoy AM et al 2018	Blood	2006	outpatient	MDR	0	4.3.1.1	1	172029	1	1	0	1	1	1	1	693	a2		a2
ERR2663527	Surveillance	Bangladesh	Tanmoy AM et al 2018	Blood	2000	outpatient	not-MDR	0	4.3.1	1	149359	1	1	0	1	1	1	0	693	a2		a2
ERR2663528	Surveillance	Bangladesh	Tanmoy AM et al 2018	Blood	2006	outpatient	not-MDR	0	2.2	2	153730	1	1	0	1	1	1	0	693	a2		a2
ERR2663529	Surveillance	Bangladesh	Tanmoy AM et al 2018	Blood	2000	outpatient	MDR	0	4.3.1.3	1	149519	1	1	0	1	1	1	0	693	a2		a2
ERR2663530	Surveillance	Bangladesh	Tanmoy AM et al 2018	Blood	2006	outpatient	MDR	0	4.3.1.3	1	149519	2	1	1	1	1	1	0	693	a2	b12	a2,b12
ERR2663531	Surveillance	Bangladesh	Tanmoy AM et al 2018	Blood	2006	outpatient	not-MDR	0	3.3.2	2	179971	1	1	0	1	1	1	1	693	a2		a2
ERR2663532	Surveillance	Bangladesh	Tanmoy AM et al 2018	Blood	2000	outpatient	not-MDR	0	4.3.1	1	149395	1	1	0	1	1	1	0	693	a2		a2
ERR2663533	Surveillance	Bangladesh	Tanmoy AM et al 2018	Blood	2006	outpatient	not-MDR	0	4.3.1.1	1	149519	1	1	0	1	1	1	1	693	a2		a2
ERR2663534	Surveillance	Bangladesh	Tanmoy AM et al 2018	Blood	2000	outpatient	MDR	0	4.3.1.1	1	149398	1	1	0	1	1	1	0	693	a2		a2
ERR2663535	Surveillance	Bangladesh	Tanmoy AM et al 2018	Blood	2006	outpatient	MDR	0	4.3.1.1	1	149395	1	1	0	1	1	1	1	693	a2		a2
ERR2663536	Surveillance	Bangladesh	Tanmoy AM et al 2018	Blood	2000	outpatient	MDR	0	4.3.1.3	1	149519	1	1	0	1	1	1	0	693	a2		a2
ERR2663537	Surveillance	Bangladesh	Tanmoy AM et al 2018	Blood	2006	outpatient	MDR	0	4.3.1.1	1	172029	1	1	0	1	1	1	1	693	a2		a2
ERR2663538	Surveillance	Bangladesh	Tanmoy AM et al 2018	Blood	2000	outpatient	MDR	0	4.3.1.3	1	149519	1	1	0	1	1	1	0	693	a2		a2
ERR2663539	Surveillance	Bangladesh	Tanmoy AM et al 2018	Blood	2006	outpatient	not-MDR	0	4.3.1.3	1	153736	1	1	0	1	1	1	0	693	a2		a2
ERR2663540	Surveillance	Bangladesh	Tanmoy AM et al 2018	Blood	2006	outpatient	not-MDR	0	2.1.7	2	153672	1	1	0	1	1	1	0	693	a2		a2
ERR2663542	Surveillance	Bangladesh	Tanmoy AM et al 2018	Blood	2006	outpatient	not-MDR	0	3.3.2.Bd1	2	180145	1	1	0	1	1	1	1	693	a2		a2
ERR2663543	Surveillance	Bangladesh	Tanmoy AM et al 2018	Blood	2000	outpatient	not-MDR	0	3.3.2	2	171055	1	1	0	1	1	1	0	693	a2		a2
ERR2663544	Surveillance	Bangladesh	Tanmoy AM et al 2018	Blood	2006	outpatient	MDR	0	4.3.1.1	1	149519	1	1	0	1	1	1	1	693	a2		a2
ERR2663545	Surveillance	Bangladesh	Tanmoy AM et al 2018	Blood	2000	outpatient	not-MDR	0	4.3.1.3	1	172029	1	1	0	1	1	1	0	693	a2		a2
ERR2663546	Surveillance	Bangladesh	Tanmoy AM et al 2018	Blood	2006	outpatient	not-MDR	0	4.3.1.1	1	153736	1	1	0	1	1	1	0	693	a2		a2
ERR2663547	Surveillance	Bangladesh	Tanmoy AM et al 2018	Blood	2000	outpatient	not-MDR	0	4.3.1.3	1	153736	1	1	0	1	1	1	0	693	a2		a2
ERR2663548	Surveillance	Bangladesh	Tanmoy AM et al 2018	Blood	2006	outpatient	MDR	0	4.3.1.1	1	153736	1	1	0	1	1	1	1	693	a2		a2
ERR2663549	Surveillance	Bangladesh	Tanmoy AM et al 2018	Blood	2000	outpatient	not-MDR	0	4.3.1.3	1	172029	1	1	0	1	1	1	0	693	a2		a2
ERR2663550	Surveillance	Bangladesh	Tanmoy AM et al 2018	Blood	2006	outpatient	not-MDR	0	4.3.1.1	1	149519	1	1	0	1	1	1	0	693	a2		a2
ERR2663551	Surveillance	Bangladesh	Tanmoy AM et al 2018	Blood	2000	outpatient	not-MDR	0	3.3.2	2	174378	1	1	0	1	1	1	0	693	a2		a2
ERR2663552	Surveillance	Bangladesh	Tanmoy AM et al 2018	Blood	2006	outpatient	not-MDR	0	3.2.2	2	149395	1	1	0	1	1	1	0	693	a5		a5
ERR2663553	Surveillance	Bangladesh	Tanmoy AM et al 2018	Blood	2000	outpatient	not-MDR	0	4.3.1	1	149385	1	1	0	1	1	1	0	693	a2		a2
ERR2663554	Surveillance	Bangladesh	Tanmoy AM et al 2018	Blood	2006	outpatient	MDR	0	4.3.1.1	1	149519	1	1	0	1	1	1	1	693	a2		a2
ERR2663555	Surveillance	Bangladesh	Tanmoy AM et al 2018	Blood	2000	outpatient	not-MDR	0	4.3.1.3	1	149519	1	1	0	1	1	1	0	693	a2		a2
ERR2663556	Surveillance	Bangladesh	Tanmoy AM et al 2018	Blood	2000	outpatient	MDR	0	4.3.1.3	1	149519	1	1	0	1	1	1	0	693	a2		a2
ERR2663557	Surveillance	Bangladesh	Tanmoy AM et al 2018	Blood	2000	outpatient	not-MDR	0	4.3.1	1	144782	1	1	0	1	1	1	0	693	a2		a2
ERR2663558	Surveillance	Bangladesh	Tanmoy AM et al 2018	Blood	2006	outpatient	not-MDR	0	3.2.2	2	153724	1	1	0	1	1	1	0	693	a5		a5
ERR2663559	Surveillance	Bangladesh	Tanmoy AM et al 2018	Blood	2000	outpatient	not-MDR	0	4.3.1	1	149395	1	1	0	1	1	1	0	693	a2		a2
ERR2663560	Surveillance	Bangladesh	Tanmoy AM et al 2018	Blood	2006	outpatient	not-MDR	0	4.3.1.3q	1	149398	2	1	1	1	1	1	0	693888	a2	b10	a2,b10
ERR2663561	Surveillance	Bangladesh	Tanmoy AM et al 2018	Blood	2000	outpatient	not-MDR	0	4.3.1	1	149395	1	1	0	1	1	1	0	693	a2		a2
ERR2663562	Surveillance	Bangladesh	Tanmoy AM et al 2018	Blood	2006	outpatient	MDR	0	4.3.1.1	1	149519	1	1	0	1	1	1	1	693	a2		a2
ERR2663563	Surveillance	Bangladesh	Tanmoy AM et al 2018	Blood	2000	outpatient	MDR	0	4.3.1.3	1	149519	1	1	0	1	1	1	0	693	a2		a2
ERR2663564	Surveillance	Bangladesh	Tanmoy AM et al 2018	Blood	2006	outpatient	not-MDR	0	4.3.1.1	1	153736	1	1	0	1	1	1	1	693	a2		a2
ERR2663565	Surveillance	Bangladesh	Tanmoy AM et al 2018	Blood	2006	outpatient	not-MDR	0	3.3.2	2	151257	2	1	1	1	1	1	1	693	a2	b9	a2,b9
ERR2663566	Surveillance	Bangladesh	Tanmoy AM et al 2018	Blood	2006	outpatient	not-MDR	0	4.3.1.1	1	153736	1	1	0	1	1	1	1	693	a2		a2
ERR2663567	Surveillance	Bangladesh	Tanmoy AM et al 2018	Blood	2000	outpatient	not-MDR	0	4.3.1	1	149395	1	1	0	1	1	1	0	693	a2		a2
ERR2663568	Surveillance	Bangladesh	Tanmoy AM et al 2018	Blood	2006	outpatient	not-MDR	0	4.3.1.1	1	171934	1	1	0	1	1	1	1	693	a2		a2
ERR2663569	Surveillance	Bangladesh	Tanmoy AM et al 2018	Blood	2000	outpatient	not-MDR	0	4.3.1	1	149360	1	1	0	1	1	1	0	693	a2		a2
ERR2663570	Surveillance	Bangladesh	Tanmoy AM et al 2018	Blood	2007	outpatient	not-MDR	0	4.3.1.1	1	172029	1	1	0	1	1		1	693	a2		a2
ERR2663571	Surveillance	Bangladesh	Tanmoy AM et al 2018	Blood	2000	outpatient	not-MDR	0	4.3.1	1	149395	1	1	0	1	1	1	0	693	a2		a2
ERR2663572	Surveillance	Bangladesh	Tanmoy AM et al 2018	Blood	2007	outpatient	MDR	0	4.3.1.3	1	149519	1	1	0	1	1	1	1	693	a2		a2
ERR2663573	Surveillance	Bangladesh	Tanmoy AM et al 2018	Blood	2000	outpatient	MDR	0	4.3.1.1	1	153736	1	1	0	1	1	1	0	693	a2		a2
ERR2663574	Surveillance	Bangladesh	Tanmoy AM et al 2018	Blood	2007	outpatient	MDR	0	4.3.1.1	1	149503	2	1	1	1	1	1	1	693	a2	b5	a2,b5
ERR2663575	Surveillance	Bangladesh	Tanmoy AM et al 2018	Blood	2000	outpatient	MDR	0	4.3.1.1	1	149519	1	1	0	1	1	1	0	693	a2		a2
ERR2663576	Surveillance	Bangladesh	Tanmoy AM et al 2018	Blood	2007	outpatient	MDR	0	4.3.1.1	1	153736	1	1	0	1	1	1	1	693	a2		a2
ERR2663577	Surveillance	Bangladesh	Tanmoy AM et al 2018	Blood	2007	outpatient	MDR	0	4.3.1.1	1	149519	1	1	0	1	1	1	1	693	a2		a2
ERR2663578	Surveillance	Bangladesh	Tanmoy AM et al 2018	Blood	2001	outpatient	not-MDR	0	4.3.1	1	153699	1	1	0	1	1	1	0	693	a2		a2
ERR2663579	Surveillance	Bangladesh	Tanmoy AM et al 2018	Blood	2001	outpatient	MDR	0	4.3.1.3	1	144745	1	1	0	1	1	1	0	693	a2		a2
ERR2663580	Surveillance	Bangladesh	Tanmoy AM et al 2018	Blood	2007	outpatient	not-MDR	0	4.3.1.1	1	172029	2	1	1	1	1	1	0	693	a2	b12	a2,b12
ERR2663581	Surveillance	Bangladesh	Tanmoy AM et al 2018	Blood	2001	outpatient	MDR	0	4.3.1.3	1	143659	1	1	0	1	1	1	0	693	a2		a2
ERR2663582	Surveillance	Bangladesh	Tanmoy AM et al 2018	Blood	2007	outpatient	MDR	0	4.3.1.1	1	149519	2	1	1	1	1	1	0	693	a2	b9	a2,b9
ERR2663583	Surveillance	Bangladesh	Tanmoy AM et al 2018	Blood	2001	outpatient	MDR	0	4.3.1.1	1	153736	1	1	0	1	1	1	0	693	a2		a2
ERR2663584	Surveillance	Bangladesh	Tanmoy AM et al 2018	Blood	2007	outpatient	MDR	0	3.3.2.Bd1	2	180254	1	1	0	1	1	1	1	693	a2		a2
ERR2663585	Surveillance	Bangladesh	Tanmoy AM et al 2018	Blood	2001	outpatient	MDR	0	4.3.1.2	1	153726	2	1	1	1	1	1	0	693	a2	b12	a2,b12
ERR2663586	Surveillance	Bangladesh	Tanmoy AM et al 2018	Blood	2007	outpatient	MDR	0	4.3.1.1	1	153736	1	1	0	1	1	1	1	693	a2		a2
ERR2663587	Surveillance	Bangladesh	Tanmoy AM et al 2018	Blood	2001	outpatient	not-MDR	0	2	2	172209	1	1	0	1	1	1	0	693	a2		a2
ERR2663589	Surveillance	Bangladesh	Tanmoy AM et al 2018	Blood	2001	outpatient	MDR	0	4.3.1.2	1	149398	1	1	0	1	1	1	0	693	a2		a2
ERR2663590	Surveillance	Bangladesh	Tanmoy AM et al 2018	Blood	2007	outpatient	not-MDR	0	4.3.1.1	1	153736	1	1	0	1	1	1	1	693	a2		a2
ERR2663591	Surveillance	Bangladesh	Tanmoy AM et al 2018	Blood	2002	outpatient	MDR	0	4.3.1.3	1	149398	1	1	0	1	1	1	0	693	a2		a2
ERR2663592	Surveillance	Bangladesh	Tanmoy AM et al 2018	Blood	2000	outpatient	not-MDR	0	4.3.1	1	149395	1	1	0	1	1	1	0	693	a2		a2
ERR2663593	Surveillance	Bangladesh	Tanmoy AM et al 2018	Blood	2006	outpatient	MDR	0	4.3.1.1	1	149519	1	1	0	1	1	1	1	693	a2		a2
ERR2663594	Surveillance	Bangladesh	Tanmoy AM et al 2018	Blood	2000	outpatient	MDR	0	4.3.1.3	1	149519	1	1	0	1	1	1	0	693	a2		a2
ERR2663595	Surveillance	Bangladesh	Tanmoy AM et al 2018	Blood	2007	outpatient	not-MDR	0	2.1.7	2	172115	1	1	0	1	1	1	0	693	a2		a2
ERR2663596	Surveillance	Bangladesh	Tanmoy AM et al 2018	Blood	2007	outpatient	MDR	0	4.3.1.1	1	149395	1	1	0	1	1	1	1	693	a2		a2
ERR2663597	Surveillance	Bangladesh	Tanmoy AM et al 2018	Blood	2008	hospitalized	MDR	0	4.3.1.1	1	149349	2	1	1	1	1	1	1	693	a2	b12	a2,b12
ERR2663598	Surveillance	Bangladesh	Tanmoy AM et al 2018	Blood	2007	outpatient	not-MDR	0	4.3.1.1	1	149398	1	1	0	1	1	1	1	693	a2		a2
ERR2663599	Surveillance	Bangladesh	Tanmoy AM et al 2018	Blood	2008	hospitalized	not-MDR	0	3.3.2.Bd2	2	149395	1	1	0	1	1	1	1	693	a2		a2
ERR2663600	Surveillance	Bangladesh	Tanmoy AM et al 2018	Blood	2007	outpatient	not-MDR	0	3.3.2.Bd1	2	153990	1	1	0	1	1	1	1	693	a2		a2
ERR2663601	Surveillance	Bangladesh	Tanmoy AM et al 2018	Blood	2008	hospitalized	not-MDR	0	4.3.1.3q	1	153747	1	1	0	1	1	1	0	693888	a2		a2
ERR2663602	Surveillance	Bangladesh	Tanmoy AM et al 2018	Blood	2007	outpatient	MDR	0	4.3.1.1	1	153736	2	1	1	1	1	1	0	693	a2	b12	a2,b12
ERR2663603	Surveillance	Bangladesh	Tanmoy AM et al 2018	Blood	2008	hospitalized	not-MDR	0	4.3.1.3q	1	153736	2	1	1	1	1	1	0	693888	a2	b9	a2,b9
ERR2663604	Surveillance	Bangladesh	Tanmoy AM et al 2018	Blood	2004	hospitalized	MDR	0	4.3.1.3	1	144664	1	1	0	1	1	1	0	693	a2		a2
ERR2663605	Surveillance	Bangladesh	Tanmoy AM et al 2018	Blood	2007	outpatient	not-MDR	0	3.3.2	2	149451	1	1	0	1	1	1	1	693	a2		a2
ERR2663606	Surveillance	Bangladesh	Tanmoy AM et al 2018	Blood	2005	hospitalized	not-MDR	0	3.2.2	2	149998	1	1	0	1	1	1	0	693	a5		a5
ERR2663607	Surveillance	Bangladesh	Tanmoy AM et al 2018	Blood	2007	outpatient	not-MDR	0	4.3.1.3q	1	149395	1	1	0	1	1	1	0	693888	a2		a2
ERR2663608	Surveillance	Bangladesh	Tanmoy AM et al 2018	Blood	2005	hospitalized	MDR	0	4.3.1.1	1	153736	2	1	1	1	1	1	0	693	a2	b10	a2,b10
ERR2663609	Surveillance	Bangladesh	Tanmoy AM et al 2018	Blood	2007	outpatient	not-MDR	0	4.3.1.3q	1	153747	1	1	0	1	1	1	0	693888	a2		a2
ERR2663610	Surveillance	Bangladesh	Tanmoy AM et al 2018	Blood	2005	hospitalized	not-MDR	0	3.2.2	2	144781	2	1	1	1	1	1	0	693	a5	b12	a5,b12
ERR2663611	Surveillance	Bangladesh	Tanmoy AM et al 2018	Blood	2007	outpatient	not-MDR	0	4.3.1.1	1	149398	1	1	0	1	1	1	1	693	a2		a2
ERR2663612	Surveillance	Bangladesh	Tanmoy AM et al 2018	Blood	2005	hospitalized	MDR	0	4.3.1.3	1	143670	2	1	1	1	1	1	1	693	a2	b1	a2,b1
ERR2663613	Surveillance	Bangladesh	Tanmoy AM et al 2018	Blood	2007	outpatient	MDR	0	4.3.1.1	1	149395	1	1	0	1	1	1	1	693	a2		a2
ERR2663614	Surveillance	Bangladesh	Tanmoy AM et al 2018	Blood	2005	hospitalized	not-MDR	0	2.3.3	2209	153741	2	1	1	1	1	1	0	693	a2	b12	a2,b12
ERR2663615	Surveillance	Bangladesh	Tanmoy AM et al 2018	Blood	2007	outpatient	MDR	0	4.3.1.1	1	149395	2	1	1	1	1	1	1	693	a2	b12	a2,b12
ERR2663616	Surveillance	Bangladesh	Tanmoy AM et al 2018	Blood	2005	hospitalized	MDR	0	4.3.1.1	1	162716	1	1	0	1	1	1	1	693	a2		a2
ERR2663617	Surveillance	Bangladesh	Tanmoy AM et al 2018	Blood	2007	outpatient	not-MDR	0	4.3.1.1	1	149359	1	1	0	1	1	1	1	693	a2		a2
ERR2663618	Surveillance	Bangladesh	Tanmoy AM et al 2018	Blood	2005	hospitalized	MDR	0	4.3.1.1	1	153747	1	1	0	1	1	1	1	693	a2		a2
ERR2663619	Surveillance	Bangladesh	Tanmoy AM et al 2018	Blood	2005	hospitalized	MDR	0	4.3.1.1	1	162716	1	1	0	1	1	1	1	693	a2		a2
ERR2663620	Surveillance	Bangladesh	Tanmoy AM et al 2018	Blood	2007	outpatient	not-MDR	0	3.3.2.Bd2	2	151257	1	1	0	1	1	1	1	693	a2		a2
ERR2663621	Surveillance	Bangladesh	Tanmoy AM et al 2018	Blood	2005	hospitalized	MDR	0	4.3.1.1	1	149395	2	1	1	1	1	1	1	693	a2	b12	a2,b12
ERR2663622	Surveillance	Bangladesh	Tanmoy AM et al 2018	Blood	2007	outpatient	not-MDR	0	3.2.2	2	144781	1	1	0	1	1	1	0	693	a5		a5
ERR2663623	Surveillance	Bangladesh	Tanmoy AM et al 2018	Blood	2005	hospitalized	MDR	0	4.3.1.1	1	153747	1	1	0	1	1	1	1	693	a2		a2
ERR2663624	Surveillance	Bangladesh	Tanmoy AM et al 2018	Blood	2007	outpatient	not-MDR	0	3.2.2	2	149998	2	1	1	1	1	1	0	693	a5	b12	a5,b12
ERR2663625	Surveillance	Bangladesh	Tanmoy AM et al 2018	Blood	2005	hospitalized	MDR	0	4.3.1.1	1	149395	1	1	0	1	1	1	1	693	a2		a2
ERR2663626	Surveillance	Bangladesh	Tanmoy AM et al 2018	Blood	2007	outpatient	not-MDR	0	2	2	149399	1	1	0	1	1	1	0	693	a2		a2
ERR2663627	Surveillance	Bangladesh	Tanmoy AM et al 2018	Blood	2006	hospitalized	MDR	0	4.3.1.1	1	144782	1	1	0	1	1	1	1	693	a2		a2
ERR2663628	Surveillance	Bangladesh	Tanmoy AM et al 2018	Blood	2007	outpatient	MDR	0	4.3.1.1	1	149519	2	1	1	1	1	1	0	693	a2	b12	a2,b12
ERR2663629	Surveillance	Bangladesh	Tanmoy AM et al 2018	Blood	2006	hospitalized	MDR	0	4.3.1.1	1	149395	1	1	0	1	1	1	1	693	a2		a2
ERR2663630	Surveillance	Bangladesh	Tanmoy AM et al 2018	Blood	2007	outpatient	not-MDR	0	4.3.1.3q	1	153747	2	1	1	1	1	1	0	693888	a2	b12	a2,b12
ERR2663631	Surveillance	Bangladesh	Tanmoy AM et al 2018	Blood	2006	hospitalized	MDR	0	4.3.1.1	1	153747	1	1	0	1	1	1	1	693	a2		a2
ERR2663632	Surveillance	Bangladesh	Tanmoy AM et al 2018	Blood	2009	outpatient	not-MDR	0	3.3.2.Bd2	2	153729	1	1	0	1	1	1	1	693	a2		a2
ERR2663633	Surveillance	Bangladesh	Tanmoy AM et al 2018	Blood	2006	hospitalized	MDR	0	4.3.1.1	1	143659	1	1	0	1	1	1	1	693	a2		a2
ERR2663634	Surveillance	Bangladesh	Tanmoy AM et al 2018	Blood	2006	hospitalized	MDR	0	4.3.1.1	1	153747	2	1	1	1	1	1	0	693	a2	b12	a2,b12
ERR2663635	Surveillance	Bangladesh	Tanmoy AM et al 2018	Blood	2008	outpatient	MDR	0	4.3.1.1	1	153736	2	1	1	1	1	1	0	693	a2	b12	a2,b12
ERR2663636	Surveillance	Bangladesh	Tanmoy AM et al 2018	Blood	2006	hospitalized	MDR	0	4.3.1.1	1	149395	1	1	0	1	1	1	1	693	a2		a2
ERR2663637	Surveillance	Bangladesh	Tanmoy AM et al 2018	Blood	2008	outpatient	MDR	0	4.3.1.1	1	153736	1	1	0	1	1	1	0	693	a2		a2
ERR2663638	Surveillance	Bangladesh	Tanmoy AM et al 2018	Blood	2006	hospitalized	not-MDR	0	4.3.1.1	1	149395	1	1	0	1	1	1	1	693	a2		a2
ERR2663639	Surveillance	Bangladesh	Tanmoy AM et al 2018	Blood	2008	outpatient	not-MDR	0	4.3.1.1	1	149389	2	1	1	1	1	1	1	693	a2	b10	a2,b10
ERR2663640	Surveillance	Bangladesh	Tanmoy AM et al 2018	Blood	2006	hospitalized	not-MDR	0	3.3.2	2	162714	1	1	0	1	1	1	0	693	a2		a2
ERR2663641	Surveillance	Bangladesh	Tanmoy AM et al 2018	Blood	2008	outpatient	not-MDR	0	4.3.1.1	1	149519	1	1	0	1	1	1	0	693	a2		a2
ERR2663642	Surveillance	Bangladesh	Tanmoy AM et al 2018	Blood	2008	outpatient	not-MDR	0	4.1	1	149389	1	1	0	1	1	1	0	693	a2		a2
ERR2663643	Surveillance	Bangladesh	Tanmoy AM et al 2018	Blood	2006	hospitalized	not-MDR	0	4.3.1.1	1	145279	1	1	0	1	1	1	1	693	a2		a2
ERR2663644	Surveillance	Bangladesh	Tanmoy AM et al 2018	Blood	2008	outpatient	not-MDR	0	3.2.2	2	149998	1	1	0	1	1	1	0	693	a5		a5
ERR2663645	Surveillance	Bangladesh	Tanmoy AM et al 2018	Blood	2006	hospitalized	not-MDR	0	3	1	151058	1	1	0	1	1	1	0	693	a2		a2
ERR2663646	Surveillance	Bangladesh	Tanmoy AM et al 2018	Blood	2008	outpatient	not-MDR	0	4.3.1.1	1	153747	2	1	1	1	1	1	1	693	a2	b12	a2,b12
ERR2663647	Surveillance	Bangladesh	Tanmoy AM et al 2018	Blood	2008	outpatient	not-MDR	0	3.3.2.Bd1	2	147382	1	1	0	1	1	1	1	693	a2		a2
ERR2663648	Surveillance	Bangladesh	Tanmoy AM et al 2018	Blood	2007	hospitalized	MDR	0	4.3.1.1	1	144818	2	1	1	1	1	1	1	693	a2	b12	a2,b12
ERR2663649	Surveillance	Bangladesh	Tanmoy AM et al 2018	Blood	2008	hospitalized	MDR	0	4.3.1.1	1	149519	1	1	0	1	1	1	0	693	a2		a2
ERR2663650	Surveillance	Bangladesh	Tanmoy AM et al 2018	Blood	2008	outpatient	not-MDR	0	2	2	153742	2	1	1	1	1	1	0	693	a2	b12	a2,b12
ERR2663651	Surveillance	Bangladesh	Tanmoy AM et al 2018	Blood	2008	hospitalized	not-MDR	0	4.3.1.1	1	144789	1	1	0	1	1	1	1	693	a2		a2
ERR2663652	Surveillance	Bangladesh	Tanmoy AM et al 2018	Blood	2008	outpatient	not-MDR	0	4.3.1.1	1	144782	2	1	1	1	1	1	1	693	a2	b12	a2,b12
ERR2663653	Surveillance	Bangladesh	Tanmoy AM et al 2018	Blood	2008	hospitalized	not-MDR	0	3.3.2.Bd1	2	153970	1	1	0	1	1	1	1	693	a2		a2
ERR2663654	Surveillance	Bangladesh	Tanmoy AM et al 2018	Blood	2008	outpatient	not-MDR	0	4.3.1.1	1	149395	2	1	1	1	1	1	1	693	a2	b12	a2,b12
ERR2663655	Surveillance	Bangladesh	Tanmoy AM et al 2018	Blood	2008	hospitalized	MDR	0	4.3.1.1	1	144782	1	1	0	1	1	1	1	693	a2		a2
ERR2663656	Surveillance	Bangladesh	Tanmoy AM et al 2018	Blood	2008	outpatient	not-MDR	0	4.3.1.1	1	172029	1	1	0	1	1	1	1	693	a2		a2
ERR2663657	Surveillance	Bangladesh	Tanmoy AM et al 2018	Blood	2008	outpatient	MDR	0	4.3.1.1	1	149395	2	1	1	1	1	1	1	693	a2	b12	a2,b12
ERR2663658	Surveillance	Bangladesh	Tanmoy AM et al 2018	Blood	2008	hospitalized	not-MDR	0	4.3.1.3q	1	153747	1	1	0	1	1	1	0	693888	a2		a2
ERR2663659	Surveillance	Bangladesh	Tanmoy AM et al 2018	Blood	2008	outpatient	not-MDR	0	4.3.1.3q	1	153747	2	1	1	1	1	1	0	693888	a2	b10	a2,b10
ERR2663660	Surveillance	Bangladesh	Tanmoy AM et al 2018	Blood	2004	hospitalized	not-MDR	0	2.0.1	2	149399	1	1	0	1	1	1	0	693	a2		a2
ERR2663661	Surveillance	Bangladesh	Tanmoy AM et al 2018	Blood	2004	hospitalized	not-MDR	0	3.2.2	2	149998	1	1	0	1	1	1	0	693	a5		a5
ERR2663662	Surveillance	Bangladesh	Tanmoy AM et al 2018	Blood	2008	outpatient	not-MDR	0	4.3.1.3q	1	153747	1	1	0	1	1	1	0	693888	a2		a2
ERR2663663	Surveillance	Bangladesh	Tanmoy AM et al 2018	Blood	2004	hospitalized	not-MDR	0	2.3.3	2209	151223	1	1	0	1	1	1	0	693	a2		a2
ERR2663664	Surveillance	Bangladesh	Tanmoy AM et al 2018	Blood	2004	hospitalized	not-MDR	0	3.2.2	2	149998	1	1	0	1	1	1	0	693	a5		a5
ERR2663665	Surveillance	Bangladesh	Tanmoy AM et al 2018	Blood	2008	outpatient	MDR	0	4.3.1.1	1	153747	1	1	0	1	1	1	1	693	a2		a2
ERR2663666	Surveillance	Bangladesh	Tanmoy AM et al 2018	Blood	2004	hospitalized	MDR	0	4.3.1.1	1	153729	1	1	0	1	1	1	0	693	a2		a2
ERR2663667	Surveillance	Bangladesh	Tanmoy AM et al 2018	Blood	2008	outpatient	MDR	0	4.3.1.1	1	153736	1	1	0	1	1	1	1	693	a2		a2
ERR2663668	Surveillance	Bangladesh	Tanmoy AM et al 2018	Blood	2004	hospitalized	MDR	0	4.3.1.1	1	153737	1	1	0	1	1	1	1	693	a2		a2
ERR2663669	Surveillance	Bangladesh	Tanmoy AM et al 2018	Blood	2008	outpatient	MDR	0	4.3.1.1	1	149389	2	1	1	1	1	1	1	693	a2	b12	a2,b12
ERR2663670	Surveillance	Bangladesh	Tanmoy AM et al 2018	Blood	2005	hospitalized	not-MDR	0	3.3.2	2	153718	1	1	0	1	1	1	0	693	a2		a2
ERR2663671	Surveillance	Bangladesh	Tanmoy AM et al 2018	Blood	2008	outpatient	not-MDR	0	2	2	151224	1	1	0	1	1	1	0	693	a2		a2
ERR2663672	Surveillance	Bangladesh	Tanmoy AM et al 2018	Blood	2008	outpatient	not-MDR	0	2	2	153731	1	1	0	1	1	1	0	693	a2		a2
ERR2663673	Surveillance	Bangladesh	Tanmoy AM et al 2018	Blood	2005	hospitalized	MDR	0	4.3.1.1	1	149398	1	1	0	1	1	1	1	693	a2		a2
ERR2663674	Surveillance	Bangladesh	Tanmoy AM et al 2018	Blood	2008	outpatient	MDR	0	4.3.1.1	1	145309	1	1	0	1	1	1	1	693	a2		a2
ERR2663675	Surveillance	Bangladesh	Tanmoy AM et al 2018	Blood	2005	hospitalized	not-MDR	0	3.2.2	2	144683	1	1	0	1	1	1	0	693	a5		a5
ERR2663676	Surveillance	Bangladesh	Tanmoy AM et al 2018	Blood	2008	outpatient	not-MDR	0	4.3.1.3q	1	153747	1	1	0	1	1	1	0	693888	a2		a2
ERR2663677	Surveillance	Bangladesh	Tanmoy AM et al 2018	Blood	2005	hospitalized	MDR	0	4.3.1.3	1	144776	1	1	0	1	1	1	1	693	a2		a2
ERR2663678	Surveillance	Bangladesh	Tanmoy AM et al 2018	Blood	2008	outpatient	MDR	0	4.3.1.1	1	149395	2	1	1	1	1	1	1	693	a2	b12	a2,b12
ERR2663679	Surveillance	Bangladesh	Tanmoy AM et al 2018	Blood	2005	hospitalized	not-MDR	0	3.2.2	2	144781	1	1	0	1	1	1	0	693	a5		a5
ERR2663680	Surveillance	Bangladesh	Tanmoy AM et al 2018	Blood	2008	outpatient	MDR	0	4.3.1.1	1	149398	2	1	1	1	1	1	1	693	a2	b14	a2,b14
ERR2663681	Surveillance	Bangladesh	Tanmoy AM et al 2018	Blood	2008	outpatient	not-MDR	0	4.3.1.3q	1	149613	1	1	0	1	1	1	0	693888	a2		a2
ERR2663682	Surveillance	Bangladesh	Tanmoy AM et al 2018	Blood	2008	outpatient	not-MDR	0	4.3.1.3q	1	153747	1	1	0	1	1	1	0	693888	a2		a2
ERR2663683	Surveillance	Bangladesh	Tanmoy AM et al 2018	Blood	2008	outpatient	not-MDR	0	2	2	149393	1	1	0	1	1	1	0	693	a2		a2
ERR2663684	Surveillance	Bangladesh	Tanmoy AM et al 2018	Blood	2008	outpatient	not-MDR	0	4.3.1.3q	1	153736	2	1	1	1	1	1	0	693888	a2	b10	a2,b10
ERR2663685	Surveillance	Bangladesh	Tanmoy AM et al 2018	Blood	2008	outpatient	not-MDR	0	4.3.1.3q	1	153747	1	1	0	1	1	1	0	693888	a2		a2
ERR2663686	Surveillance	Bangladesh	Tanmoy AM et al 2018	Blood	2009	outpatient	MDR	0	4.3.1.1	1	153736	1	1	0	1	1	1	1	693	a2		a2
ERR2663687	Surveillance	Bangladesh	Tanmoy AM et al 2018	Blood	2009	outpatient	MDR	0	4.3.1.1	1	149395	2	1	1	1	1	1	1	693	a2	b12	a2,b12
ERR2663688	Surveillance	Bangladesh	Tanmoy AM et al 2018	Blood	2009	outpatient	not-MDR	0	3.3.2.Bd2	2	149395	2	1	1	1	1	1	1	693	a2	b12	a2,b12
ERR2663689	Surveillance	Bangladesh	Tanmoy AM et al 2018	Blood	2009	outpatient	not-MDR	0	3.3.2.Bd2	2	153729	1	1	0	1	1	1	1	693	a2		a2
ERR2663690	Surveillance	Bangladesh	Tanmoy AM et al 2018	Blood	2009	outpatient	MDR	0	4.3.1.1	1	153747	1	1	0	1	1	1	1	693	a2		a2
ERR2663691	Surveillance	Bangladesh	Tanmoy AM et al 2018	Blood	2009	outpatient	not-MDR	0	3.3.2.Bd1	2	149295	1	1	0	1	1	1	1	693	a2		a2
ERR2663692	Surveillance	Bangladesh	Tanmoy AM et al 2018	Blood	2009	outpatient	not-MDR	0	4.3.1.3q	1	149359	2	1	1	1	1	1	0	693888	a2	b12	a2,b12
ERR2663693	Surveillance	Bangladesh	Tanmoy AM et al 2018	Blood	2009	outpatient	MDR	0	4.3.1.1	1	149359	2	1	1	1	1	1	1	693	a2	b12	a2,b12
ERR2663694	Surveillance	Bangladesh	Tanmoy AM et al 2018	Blood	2009	outpatient	not-MDR	0	3.3.2.Bd2	2	153718	1	1	0	1	1	1	1	693	a2		a2
ERR2663695	Surveillance	Bangladesh	Tanmoy AM et al 2018	Blood	2009	outpatient	MDR	0	4.3.1.1	1	172029	1	1	0	1	1	1	1	693	a2		a2
ERR2663696	Surveillance	Bangladesh	Tanmoy AM et al 2018	Blood	2009	outpatient	not-MDR	0	4.3.1.3	1	149519	1	1	0	1	1	1	0	693	a2		a2
ERR2663697	Surveillance	Bangladesh	Tanmoy AM et al 2018	Blood	2009	outpatient	MDR	0	4.3.1.1	1	153736	1	1	0	1	1	1	0	693	a2		a2
ERR2663698	Surveillance	Bangladesh	Tanmoy AM et al 2018	Blood	2009	outpatient	not-MDR	0	3.3.2	2	153719	1	1	0	1	1	1	1	693	a2		a2
ERR2663699	Surveillance	Bangladesh	Tanmoy AM et al 2018	Blood	2009	outpatient	not-MDR	0	3.3.2.Bd2	2	162714	1	1	0	1	1	1	0	693	a2		a2
ERR2663700	Surveillance	Bangladesh	Tanmoy AM et al 2018	Blood	2009	outpatient	not-MDR	0	3.2.2	2	144817	1	1	0	1	1	1	0	693	a5		a5
ERR2663701	Surveillance	Bangladesh	Tanmoy AM et al 2018	Blood	2009	outpatient	not-MDR	0	2.2	2	149489	3	1	2	1	1	1	0	693	a2	b9,b10	a2,b9,b10
ERR2663702	Surveillance	Bangladesh	Tanmoy AM et al 2018	Blood	2009	outpatient	not-MDR	0	4.3.1.3q	1	149489	2	1	1	1	1	1	0	693888	a2	b10	a2,b10
ERR2663703	Surveillance	Bangladesh	Tanmoy AM et al 2018	Blood	2009	outpatient	not-MDR	0	3.2.2	2	144781	1	1	0	1	1	1	0	693	a5		a5
ERR2663704	Surveillance	Bangladesh	Tanmoy AM et al 2018	Blood	2009	outpatient	not-MDR	0	3.3.2	2	153681	2	1	1	1	1	1	0	693	a2	b12	a2,b12
ERR2663705	Surveillance	Bangladesh	Tanmoy AM et al 2018	Blood	2009	outpatient	not-MDR	0	3.3.2.Bd1	2	145008	2	1	1	1	1	1	1	693	a2	b12	a2,b12
ERR2663706	Surveillance	Bangladesh	Tanmoy AM et al 2018	Blood	2009	outpatient	not-MDR	0	4.3.1.3q	1	143659	2	1	1	1	1	1	0	693888	a2	b12	a2,b12
ERR2663707	Surveillance	Bangladesh	Tanmoy AM et al 2018	Blood	2009	outpatient	MDR	0	4.3.1.1	1	144782	1	1	0	1	1	1	0	693	a2		a2
ERR2663708	Surveillance	Bangladesh	Tanmoy AM et al 2018	Blood	2009	outpatient	not-MDR	0	3.2.2	2	144817	1	1	0	1	1	1	0	693	a5		a5
ERR2663709	Surveillance	Bangladesh	Tanmoy AM et al 2018	Blood	2009	outpatient	not-MDR	0	4.3.1.3q	1	149395	1	1	0	1	1	1	0	693888	a2		a2
ERR2663710	Surveillance	Bangladesh	Tanmoy AM et al 2018	Blood	2004	hospitalized	MDR	0	4.3.1.3	1	117914	2	1	1	1	1	1	0	693	a2	b12	a2,b12
ERR2663711	Surveillance	Bangladesh	Tanmoy AM et al 2018	Blood	2004	hospitalized	MDR	0	4.3.1.1	1	153747	2	1	1	1	1	1	1	693	a2	b12	a2,b12
ERR2663712	Surveillance	Bangladesh	Tanmoy AM et al 2018	Blood	2004	hospitalized	MDR	0	4.3.1.3	1	149484	2	1	1	1	1	1	0	693	a2	b12	a2,b12
ERR2663713	Surveillance	Bangladesh	Tanmoy AM et al 2018	Blood	2004	hospitalized	MDR	0	4.3.1.1	1	153736	1	1	0	1	1	1	0	693	a2		a2
ERR2663714	Surveillance	Bangladesh	Tanmoy AM et al 2018	Blood	2005	hospitalized	not-MDR	0	4.3.1.1	1	153748	1	1	0	1	1	1	1	693	a2		a2
ERR2663715	Surveillance	Bangladesh	Tanmoy AM et al 2018	Blood	2005	hospitalized	MDR	0	4.3.1.1	1	144782	2	1	1	1	1	1	1	693	a2	b12	a2,b12
ERR2663716	Surveillance	Bangladesh	Tanmoy AM et al 2018	Blood	2005	hospitalized	not-MDR	0	4.3.1.1	1	153737	1	1	0	1	1	1	0	693	a2		a2
ERR2663717	Surveillance	Bangladesh	Tanmoy AM et al 2018	Blood	2006	hospitalized	MDR	0	4.3.1.1	1	153736	1	1	0	1	1	1	1	693	a2		a2
ERR2663718	Surveillance	Bangladesh	Tanmoy AM et al 2018	Blood	2006	hospitalized	MDR	0	4.3.1.1	1	149395	1	1	0	1	1	1	1	693	a2		a2
ERR2663719	Surveillance	Bangladesh	Tanmoy AM et al 2018	Blood	2006	hospitalized	not-MDR	0	3.2.2	2	144781	1	1	0	1	1	1	0	693	a5		a5
ERR2663720	Surveillance	Bangladesh	Tanmoy AM et al 2018	Blood	2006	hospitalized	MDR	0	4.3.1.1	1	144736	1	1	0	1	1	1	1	693	a2		a2
ERR2663721	Surveillance	Bangladesh	Tanmoy AM et al 2018	Blood	2006	hospitalized	MDR	0	4.3.1.1	1	144782	1	1	0	1	1	1	1	693	a2		a2
ERR2663722	Surveillance	Bangladesh	Tanmoy AM et al 2018	Blood	2006	hospitalized	not-MDR	0	4.3.1	1	143670	1	1	0	1	1	1	0	693	a2		a2
ERR2663723	Surveillance	Bangladesh	Tanmoy AM et al 2018	Blood	2007	hospitalized	not-MDR	0	4.3.1.3	1	144782	2	1	1	1	1	1	0	693	a2	b10	a2,b10
ERR2663724	Surveillance	Bangladesh	Tanmoy AM et al 2018	Blood	2007	hospitalized	not-MDR	0	3.2.2	2	144782	1	1	0	1	1	1	0	693	a5		a5
ERR2663725	Surveillance	Bangladesh	Tanmoy AM et al 2018	Blood	2007	hospitalized	MDR	0	4.3.1.1	1	149398	2	1	1	1	1	1	1	693	a2	b12	a2,b12
ERR2663726	Surveillance	Bangladesh	Tanmoy AM et al 2018	Blood	2007	hospitalized	MDR	0	4.3.1.1	1	153747	1	1	0	1	1	1	0	693	a2		a2
ERR2663727	Surveillance	Bangladesh	Tanmoy AM et al 2018	Blood	2007	hospitalized	not-MDR	0	4.3.1.1	1	149395	2	1	1	1	1	1	1	693	a2	b12	a2,b12
ERR2663728	Surveillance	Bangladesh	Tanmoy AM et al 2018	Blood	2007	hospitalized	MDR	0	4.3.1.1	1	144772	1	1	0	1	1	1	1	693	a2		a2
ERR2663729	Surveillance	Bangladesh	Tanmoy AM et al 2018	Blood	2007	hospitalized	MDR	0	4.3.1.1	1	149395	1	1	0	1	1	1	1	693	a2		a2
ERR2663730	Surveillance	Bangladesh	Tanmoy AM et al 2018	Blood	2008	hospitalized	not-MDR	0	3.3.2.Bd1	2	153981	1	1	0	1	1	1	0	693	a2		a2
ERR2663731	Surveillance	Bangladesh	Tanmoy AM et al 2018	Blood	2013	hospitalized	MDR	0	4.3.1.1	1	149395	1	0	1	1	1	1	1	693		b4	b4
ERR2663732	Surveillance	Bangladesh	Tanmoy AM et al 2018	Blood	2013	hospitalized	not-MDR	0	4.3.1.1	1	153747	1	1	0	1	1	1	0	693	a2		a2
ERR2663733	Surveillance	Bangladesh	Tanmoy AM et al 2018	Blood	2013	hospitalized	not-MDR	0	4.3.1.3q	1	143932	1	1	0	1	1	1	0	693888	a2		a2
ERR2663734	Surveillance	Bangladesh	Tanmoy AM et al 2018	Blood	2013	hospitalized	not-MDR	0	4.3.1.1	1	149395	2	1	1	1	1	1	1	693	a2	b12	a2,b12
ERR2663735	Surveillance	Bangladesh	Tanmoy AM et al 2018	Blood	2013	hospitalized	not-MDR	0	2.3.3	2209	151438	1	1	0	1	1	1	0	693	a2		a2
ERR2663736	Surveillance	Bangladesh	Tanmoy AM et al 2018	Blood	2013	hospitalized	not-MDR	0	4.3.1.3q	1	153747	1	1	0	1	1	1	0	693888	a2		a2
ERR2663737	Surveillance	Bangladesh	Tanmoy AM et al 2018	Blood	2013	hospitalized	not-MDR	0	2.3.3	2209	148825	1	1	0	1	1	1	0	693	a2		a2
ERR2663738	Surveillance	Bangladesh	Tanmoy AM et al 2018	Blood	2013	hospitalized	not-MDR	0	3.2.2	2	149998	1	1	0	1	1	1	0	693	a5		a5
ERR2663739	Surveillance	Bangladesh	Tanmoy AM et al 2018	Blood	2013	hospitalized	not-MDR	0	4.3.1.3q	1	153747	2	1	1	1	1	1	0	693888	a2	b12	a2,b12
ERR2663740	Surveillance	Bangladesh	Tanmoy AM et al 2018	Blood	2013	hospitalized	not-MDR	0	3.3.2.Bd2	2	151257	1	1	0	1	1	1	0	693	a2		a2
ERR2663741	Surveillance	Bangladesh	Tanmoy AM et al 2018	Blood	2013	hospitalized	not-MDR	0	3.2.2	2	144781	2	1	1	1	1	1	0	693	a5	b12	a5,b12
ERR2663742	Surveillance	Bangladesh	Tanmoy AM et al 2018	Blood	2009	hospitalized	not-MDR	0	3.2.2	2	149998	2	1	1	1	1	1	0	693	a5	b12	a5,b12
ERR2663743	Surveillance	Bangladesh	Tanmoy AM et al 2018	Blood	2013	hospitalized	not-MDR	0	3.0.1	2	153738	4	0	4	1	1	1	0	693		b22,b12,b7,b6	b22,b12,b7,b6
ERR2663744	Surveillance	Bangladesh	Tanmoy AM et al 2018	Blood	2010	hospitalized	not-MDR	0	4.3.1.3q	1	153747	2	1	1	1	1	1	0	693888	a2	b11	a2,b11
ERR2663745	Surveillance	Bangladesh	Tanmoy AM et al 2018	Blood	2013	hospitalized	not-MDR	0	4.3.1.3q	1	149395	1	1	0	1	1	1	0	693888	a2		a2
ERR2663746	Surveillance	Bangladesh	Tanmoy AM et al 2018	Blood	2010	hospitalized	not-MDR	0	3.3.2.Bd1	2	151222	1	1	0	1	1	1	0	693	a2		a2
ERR2663747	Surveillance	Bangladesh	Tanmoy AM et al 2018	Blood	2010	hospitalized	MDR	0	4.3.1.1	1	149398	2	1	1	1	1	1	1	693	a2	b12	a2,b12
ERR2663748	Surveillance	Bangladesh	Tanmoy AM et al 2018	Blood	2013	hospitalized	not-MDR	0	4.3.1.3q	1	149519	2	1	1	1	1	1	0	693888	a2	b12	a2,b12
ERR2663749	Surveillance	Bangladesh	Tanmoy AM et al 2018	Blood	2011	hospitalized	not-MDR	0	3.3.2.Bd2	2	153719	1	1	0	1	1	1	0	693	a2		a2
ERR2663750	Surveillance	Bangladesh	Tanmoy AM et al 2018	Blood	2013	hospitalized	MDR	0	4.3.1.1	1	149395	2	1	1	1	1	1	1	693	a2	b12	a2,b12
ERR2663751	Surveillance	Bangladesh	Tanmoy AM et al 2018	Blood	2011	hospitalized	not-MDR	0	3.2.2	2	153735	1	1	0	1	1	1	0	693	a5		a5
ERR2663752	Surveillance	Bangladesh	Tanmoy AM et al 2018	Blood	2013	hospitalized	not-MDR	0	4.3.1.3q	1	149395	1	1	0	1	1	1	0	693888	a2		a2
ERR2663753	Surveillance	Bangladesh	Tanmoy AM et al 2018	Blood	2012	hospitalized	not-MDR	0	2	2	153731	1	1	0	1	1	1	0	693	a2		a2
ERR2663754	Surveillance	Bangladesh	Tanmoy AM et al 2018	Blood	2013	hospitalized	not-MDR	0	3.2.2	2	149998	1	1	0	1	1	1	0	693	a5		a5
ERR2663755	Surveillance	Bangladesh	Tanmoy AM et al 2018	Blood	2009	hospitalized	not-MDR	0	3.3.2.Bd1	2	153671	1	1	0	1	1	1	1	693	a2		a2
ERR2663756	Surveillance	Bangladesh	Tanmoy AM et al 2018	Blood	2012	hospitalized	not-MDR	0	4.3.1.1	1	149398	1	1	0	1	1	1	1	693	a2		a2
ERR2663757	Surveillance	Bangladesh	Tanmoy AM et al 2018	Blood	2009	hospitalized	not-MDR	0	4.3.1.3q	1	153747	1	1	0	1	1	1	0	693888	a2		a2
ERR2663758	Surveillance	Bangladesh	Tanmoy AM et al 2018	Blood	2012	hospitalized	not-MDR	0	4.3.1.2	1	149484	1	1	0	1	1	1	0	693	a2		a2
ERR2663759	Surveillance	Bangladesh	Tanmoy AM et al 2018	Blood	2009	hospitalized	MDR	0	4.3.1.1	1	153747	1	1	0	1	1	1	1	693	a2		a2
ERR2663760	Surveillance	Bangladesh	Tanmoy AM et al 2018	Blood	2012	hospitalized	not-MDR	0	4.3.1.3q	1	143670	1	1	0	1	1	1	0	693888	a2		a2
ERR2663761	Surveillance	Bangladesh	Tanmoy AM et al 2018	Blood	2010	hospitalized	MDR	0	4.3.1.1	1	153738	1	1	0	1	1	1	1	693	a2		a2
ERR2663762	Surveillance	Bangladesh	Tanmoy AM et al 2018	Blood	2013	hospitalized	MDR	0	4.3.1.1	1	149395	1	1	0	1	1	1	1	693	a2		a2
ERR2663763	Surveillance	Bangladesh	Tanmoy AM et al 2018	Blood	2013	hospitalized	MDR	0	4.3.1.1	1	153747	1	1	0	1	1	1	1	693	a2		a2
ERR2663764	Surveillance	Bangladesh	Tanmoy AM et al 2018	Blood	2010	hospitalized	MDR	0	4.3.1.1	1	149395	1	1	0	1	1	1	1	693	a2		a2
ERR2663765	Surveillance	Bangladesh	Tanmoy AM et al 2018	Blood	2013	hospitalized	not-MDR	0	4.3.1.1	1	149398	1	1	0	1	1	1	1	693	a2		a2
ERR2663766	Surveillance	Bangladesh	Tanmoy AM et al 2018	Blood	2010	hospitalized	MDR	0	4.3.1.1	1	153704	1	1	0	1	1	1	0	693	a2		a2
ERR2663767	Surveillance	Bangladesh	Tanmoy AM et al 2018	Blood	2013	hospitalized	not-MDR	0	2.3.3	2209	153741	1	1	0	1	1	1	0	693	a2		a2
ERR2663768	Surveillance	Bangladesh	Tanmoy AM et al 2018	Blood	2010	hospitalized	not-MDR	0	3.2.2	2	144781	2	1	1	1	1	1	0	693	a5	b12	a5,b12
ERR2663769	Surveillance	Bangladesh	Tanmoy AM et al 2018	Blood	2013	hospitalized	not-MDR	0	2.3.3	2209	148825	2	1	1	1	1	1	0	693	a2	b10	a2,b10
ERR2663770	Surveillance	Bangladesh	Tanmoy AM et al 2018	Blood	2010	hospitalized	MDR	0	4.3.1.1	1	149395	2	1	1	1	1	1	1	693	a2	b12	a2,b12
ERR2663771	Surveillance	Bangladesh	Tanmoy AM et al 2018	Blood	2010	hospitalized	not-MDR	0	4.3.1.3q	1	143659	2	1	1	1	1	1	0	693888	a2	b1	a2,b1
ERR2663772	Surveillance	Bangladesh	Tanmoy AM et al 2018	Blood	2013	hospitalized	not-MDR	0	3.2.2	2	149389	1	1	0	1	1	1	0	693	a5		a5
ERR2663773	Surveillance	Bangladesh	Tanmoy AM et al 2018	Blood	2010	hospitalized	MDR	0	4.3.1.1	1	153747	1	1	0	1	1	1	1	693	a2		a2
ERR2663774	Surveillance	Bangladesh	Tanmoy AM et al 2018	Blood	2013	hospitalized	not-MDR	0	4.3.1.3q	1	143670	2	1	1	1	1	1	0	693888	a2	b12	a2,b12
ERR2663775	Surveillance	Bangladesh	Tanmoy AM et al 2018	Blood	2010	hospitalized	not-MDR	0	2	2	151259	2	1	1	1	1	1	0	693	a2	b12	a2,b12
ERR2663776	Surveillance	Bangladesh	Tanmoy AM et al 2018	Blood	2011	hospitalized	not-MDR	0	1.2.1	2	153701	1	1	0	1	1	1	0	693681	a6		a6
ERR2663777	Surveillance	Bangladesh	Tanmoy AM et al 2018	Blood	2010	hospitalized	MDR	0	4.3.1.1	1	149385	1	1	0	1	1	1	1	693	a2		a2
ERR2663778	Surveillance	Bangladesh	Tanmoy AM et al 2018	Blood	2011	hospitalized	not-MDR	0	3.3.2	2	153692	1	1	0	1	1	1	0	693	a2		a2
ERR2663779	Surveillance	Bangladesh	Tanmoy AM et al 2018	Blood	2012	hospitalized	not-MDR	0	2.5	2	150168	1	1	0	1	1	1	0	693	a2		a2
ERR2663780	Surveillance	Bangladesh	Tanmoy AM et al 2018	Blood	2010	hospitalized	not-MDR	0	4.3.1.1	1	149484	2	1	1	1	1	1	1	693	a2	b12	a2,b12
ERR2663781	Surveillance	Bangladesh	Tanmoy AM et al 2018	Blood	2012	hospitalized	not-MDR	0	3.3.2	2	149295	2	1	1	1	1	1	0	693	a2	b12	a2,b12
ERR2663782	Surveillance	Bangladesh	Tanmoy AM et al 2018	Blood	2010	hospitalized	MDR	0	4.3.1.1	1	153737	1	1	0	1	1	1	1	693	a2		a2
ERR2663783	Surveillance	Bangladesh	Tanmoy AM et al 2018	Blood	2012	hospitalized	not-MDR	0	1.2.1	2	150398	1	1	0	1	1	1	0	693681	a6		a6
ERR2663784	Surveillance	Bangladesh	Tanmoy AM et al 2018	Blood	2011	hospitalized	not-MDR	0	4.3.1.3q	1	153747	2	1	1	1	1	1	0	693888	a2	b12	a2,b12
ERR2663785	Surveillance	Bangladesh	Tanmoy AM et al 2018	Blood	2012	hospitalized	not-MDR	0	3.3.2	2	162671	1	1	0	1	1	1	1	693	a2		a2
ERR2663786	Surveillance	Bangladesh	Tanmoy AM et al 2018	Blood	2011	hospitalized	not-MDR	0	4.3.1.1	1	153747	1	1	0	1	1	1	1	693	a2		a2
ERR2663787	Surveillance	Bangladesh	Tanmoy AM et al 2018	Blood	2011	hospitalized	not-MDR	0	3.3.2.Bd2	2	149395	1	1	0	1	1	1	1	693	a2		a2
ERR2663788	Surveillance	Bangladesh	Tanmoy AM et al 2018	Blood	2011	hospitalized	MDR	0	4.3.1.1	1	149323	1	1	0	1	1	1	1	693	a2		a2
ERR2663789	Surveillance	Bangladesh	Tanmoy AM et al 2018	Blood	2011	hospitalized	not-MDR	0	3.2.2	2	149998	1	1	0	1	1	1	0	693	a5		a5
ERR2663790	Surveillance	Bangladesh	Tanmoy AM et al 2018	Blood	2006	outpatient	MDR	0	4.3.1.1	1	149398	2	1	1	1	1	1	1	693	a2	b12	a2,b12
ERR2663791	Surveillance	Bangladesh	Tanmoy AM et al 2018	Blood	2011	hospitalized	MDR	0	4.3.1.1	1	153747	2	1	1	1	1	1	1	693	a2	b12	a2,b12
ERR2663792	Surveillance	Bangladesh	Tanmoy AM et al 2018	Blood	2002	outpatient	MDR	0	4.3.1.3	1	153805	1	1	0	1	1	1	0	693	a2		a2
ERR2663793	Surveillance	Bangladesh	Tanmoy AM et al 2018	Blood	2012	hospitalized	not-MDR	0	4.3.1.3q	1	144563	1	1	0	1	1	1	0	693888	a2		a2
ERR2663794	Surveillance	Bangladesh	Tanmoy AM et al 2018	Blood	2001	outpatient	not-MDR	0	4.3.1	1	143670	2	1	1	1	1	1	0	693	a2	b9	a2,b9
ERR2663795	Surveillance	Bangladesh	Tanmoy AM et al 2018	Blood	2012	hospitalized	not-MDR	0	3.2.2	2	143681	1	1	0	1	1	1	0	693	a5		a5
ERR2663796	Surveillance	Bangladesh	Tanmoy AM et al 2018	Blood	2012	hospitalized	MDR	0	4.3.1.1	1	153747	1	1	0	1	1	1	1	693	a2		a2
ERR2663797	Surveillance	Bangladesh	Tanmoy AM et al 2018	Blood	2012	hospitalized	not-MDR	0	2	2	151224	2	1	1	1	1	1	0	693	a2	b12	a2,b12
ERR2663798	Surveillance	Bangladesh	Tanmoy AM et al 2018	Blood	2012	hospitalized	not-MDR	0	3.2.2	2	149998	1	1	0	1	1	1	0	693	a5		a5
ERR2663799	Surveillance	Bangladesh	Tanmoy AM et al 2018	Blood	2012	hospitalized	not-MDR	0	4.3.1.1	1	149395	1	1	0	1	1	1	1	693	a2		a2
ERR2663800	Surveillance	Bangladesh	Tanmoy AM et al 2018	Blood	2012	hospitalized	MDR	0	4.3.1.1	1	153728	1	1	0	1	1	1	1	693	a2		a2
ERR2663801	Surveillance	Bangladesh	Tanmoy AM et al 2018	Blood	2012	hospitalized	MDR	0	4.3.1.1	1	153747	2	1	1	1	1	1	1	693	a2	b12	a2,b12
ERR2663802	Surveillance	Bangladesh	Tanmoy AM et al 2018	Blood	2012	hospitalized	not-MDR	0	3.0.1	2	144759	3	0	3	1	1	1	0	693		b6,b7,b22	b6,b7,b22
ERR2663803	Surveillance	Bangladesh	Tanmoy AM et al 2018	Blood	2013	hospitalized	not-MDR	0	3.3.2.Bd1	2	153671	1	1	0	1	1	1	1	693	a2		a2
ERR2663804	Surveillance	Bangladesh	Tanmoy AM et al 2018	Blood	2013	hospitalized	not-MDR	0	4.3.1.3q	1	153747	1	1	0	1	1	1	0	693888	a2		a2
ERR2663805	Surveillance	Bangladesh	Tanmoy AM et al 2018	Blood	2013	hospitalized	MDR	0	4.3.1.1	1	153747	1	1	0	1	1	1	1	693	a2		a2
ERR2663806	Surveillance	Bangladesh	Tanmoy AM et al 2018	Blood	2013	hospitalized	not-MDR	0	2.3.3	2209	151223	1	1	0	1	1	1	0	693	a2		a2
ERR2663807	Surveillance	Bangladesh	Tanmoy AM et al 2018	Blood	2013	hospitalized	MDR	0	4.3.1.1	1	153747	1	1	0	1	1	1	1	693	a2		a2
ERR2663808	Surveillance	Bangladesh	Tanmoy AM et al 2018	Blood	2013	hospitalized	not-MDR	0	3.3.2.Bd1	2	149302	1	1	0	1	1	1	1	693	a2		a2
ERR2663809	Surveillance	Bangladesh	Tanmoy AM et al 2018	Blood	2009	hospitalized	MDR	0	4.3.1.1	1	153747	2	1	1	1	1	1	0	693	a2	b12	a2,b12
ERR2663810	Surveillance	Bangladesh	Tanmoy AM et al 2018	Blood	2009	hospitalized	not-MDR	0	3.2.2	2	144746	1	1	0	1	1	1	0	693	a5		a5
ERR2663811	Surveillance	Bangladesh	Tanmoy AM et al 2018	Blood	2009	hospitalized	MDR	0	4.3.1.1	1	153752	1	1	0	1	1	1	0	693	a2		a2
ERR2663812	Surveillance	Bangladesh	Tanmoy AM et al 2018	Blood	2009	hospitalized	not-MDR	0	3.2.2	2	144703	1	1	0	1	1	1	0	693	a5		a5
ERR2663813	Surveillance	Bangladesh	Tanmoy AM et al 2018	Blood	2010	hospitalized	not-MDR	0	2	2	153742	1	1	0	1	1	1	0	693	a2		a2
ERR2663814	Surveillance	Bangladesh	Tanmoy AM et al 2018	Blood	2010	hospitalized	not-MDR	0	3.2.2	2	144781	2	1	1	1	1	1	0	693	a5	b12	a5,b12
ERR2663815	Surveillance	Bangladesh	Tanmoy AM et al 2018	Blood	2010	hospitalized	not-MDR	0	2	2	149399	1	1	0	1	1	1	0	693	a2		a2
ERR2663816	Surveillance	Bangladesh	Tanmoy AM et al 2018	Blood	2010	hospitalized	not-MDR	0	2	2	149393	1	1	0	1	1	1	0	693	a2		a2
ERR2663817	Surveillance	Bangladesh	Tanmoy AM et al 2018	Blood	2010	hospitalized	MDR	0	4.3.1.3	1	123530	1	1	0	1	1	1	1	693	a2		a2
ERR2663818	Surveillance	Bangladesh	Tanmoy AM et al 2018	Blood	2010	hospitalized	not-MDR	0	3.2.2	2	149998	1	1	0	1	1	1	0	693	a5		a5
ERR2663819	Surveillance	Bangladesh	Tanmoy AM et al 2018	Blood	2010	hospitalized	not-MDR	0	3.3.2.Bd1	2	162656	2	1	1	1	1	1	0	693	a2	b10	a2,b10
ERR2663820	Surveillance	Bangladesh	Tanmoy AM et al 2018	Blood	2010	hospitalized	not-MDR	0	4.3.1.3q	1	144782	1	1	0	1	1	1	0	693888	a2		a2
ERR2663821	Surveillance	Bangladesh	Tanmoy AM et al 2018	Blood	2010	hospitalized	not-MDR	0	2	2	153742	1	1	0	1	1	1	0	693	a2		a2
ERR2663822	Surveillance	Bangladesh	Tanmoy AM et al 2018	Blood	2010	hospitalized	not-MDR	0	3.2.2	2	144829	2	1	1	1	1	1	0	693	a5	b12	a5,b12
ERR2663823	Surveillance	Bangladesh	Tanmoy AM et al 2018	Blood	2010	hospitalized	not-MDR	0	3.2.2	2	153735	1	1	0	1	1	1	0	693	a5		a5
ERR2663824	Surveillance	Bangladesh	Tanmoy AM et al 2018	Blood	2010	hospitalized	MDR	0	4.3.1.1	1	149519	1	1	0	1	1	1	0	693	a2		a2
ERR2663825	Surveillance	Bangladesh	Tanmoy AM et al 2018	Blood	2011	hospitalized	not-MDR	0	4.3.1.3q	1	149395	1	1	0	1	1	1	0	693888	a2		a2
ERR2663826	Surveillance	Bangladesh	Tanmoy AM et al 2018	Blood	2011	hospitalized	not-MDR	0	3.3.2.Bd1	2	153671	1	1	0	1	1	1	0	693	a2		a2
ERR2663827	Surveillance	Bangladesh	Tanmoy AM et al 2018	Blood	2011	hospitalized	not-MDR	0	2	2	151259	1	1	0	1	1	1	0	693	a2		a2
ERR2663828	Surveillance	Bangladesh	Tanmoy AM et al 2018	Blood	2011	hospitalized	MDR	0	4.3.1.1	1	149519	1	1	0	1	1	1	1	693	a2		a2
ERR2663829	Surveillance	Bangladesh	Tanmoy AM et al 2018	Blood	2011	hospitalized	MDR	0	4.3.1.1	1	149395	1	1	0	1	1	1	1	693	a2		a2
ERR2663830	Surveillance	Bangladesh	Tanmoy AM et al 2018	Blood	2011	hospitalized	MDR	0	4.3.1.1	1	153747	1	1	0	1	1	1	1	693	a2		a2
ERR2663831	Surveillance	Bangladesh	Tanmoy AM et al 2018	Blood	2011	hospitalized	MDR	0	4.3.1.1	1	153747	2	1	1	1	1	1	1	693	a2	b12	a2,b12
ERR2663832	Surveillance	Bangladesh	Tanmoy AM et al 2018	Blood	2011	hospitalized	MDR	0	4.3.1.1	1	153741	1	1	0	1	1	1	1	693	a2		a2
ERR2663833	Surveillance	Bangladesh	Tanmoy AM et al 2018	Blood	2011	hospitalized	not-MDR	0	4.3.1.1	1	153747	1	1	0	1	1	1	1	693	a2		a2
ERR2663834	Surveillance	Bangladesh	Tanmoy AM et al 2018	Blood	2011	hospitalized	not-MDR	0	3.2.2	2	149998	1	1	0	1	1	1	0	693	a5		a5
ERR2663835	Surveillance	Bangladesh	Tanmoy AM et al 2018	Blood	2011	hospitalized	not-MDR	0	4.3.1.3q	1	143670	2	1	1	1	1	1	0	693888	a2	b12	a2,b12
ERR2663836	Surveillance	Bangladesh	Tanmoy AM et al 2018	Blood	2011	hospitalized	MDR	0	4.3.1.1	1	149398	2	1	1	1	1	1	1	693	a2	b12	a2,b12
ERR2663837	Surveillance	Bangladesh	Tanmoy AM et al 2018	Blood	2012	hospitalized	not-MDR	0	3.2.2	2	149958	1	1	0	1	1	1	0	693	a5		a5
ERR2663838	Surveillance	Bangladesh	Tanmoy AM et al 2018	Blood	2012	hospitalized	MDR	0	4.3.1.1	1	149519	1	1	0	1	1	1	0	693	a2		a2
ERR2663839	Surveillance	Bangladesh	Tanmoy AM et al 2018	Blood	2012	hospitalized	MDR	0	4.3.1.1	1	153747	1	1	0	1	1	1	1	693	a2		a2
ERR2663840	Surveillance	Bangladesh	Tanmoy AM et al 2018	Blood	2012	hospitalized	MDR	0	4.3.1.1	1	153747	2	1	1	1	1	1	1	693	a2	b12	a2,b12
ERR2663841	Surveillance	Bangladesh	Tanmoy AM et al 2018	Blood	2012	hospitalized	not-MDR	0	3.2.2	2	144817	1	1	0	1	1	1	0	693	a5		a5
ERR2663842	Surveillance	Bangladesh	Tanmoy AM et al 2018	Blood	2012	hospitalized	not-MDR	0	4.3.1.1	1	149398	2	1	1	1	1	1	1	693	a2	b10	a2,b10
ERR2663843	Surveillance	Bangladesh	Tanmoy AM et al 2018	Blood	2012	hospitalized	not-MDR	0	4.3.1.1	1	153747	1	1	0	1	1	1	1	693	a2		a2
ERR2663844	Surveillance	Bangladesh	Tanmoy AM et al 2018	Blood	2013	hospitalized	not-MDR	0	2.3.3	2209	148825	2	1	1	1	1	1	0	693	a2	b12	a2,b12
ERR2663845	Surveillance	Bangladesh	Tanmoy AM et al 2018	Blood	2013	hospitalized	not-MDR	0	4.3.1.1	1	149389	2	1	1	1	1	1	1	693	a2	b10	a2,b10
ERR2663846	Surveillance	Bangladesh	Tanmoy AM et al 2018	Blood	2013	hospitalized	not-MDR	0	4.3.1.1	1	153747	1	1	0	1	1	1	1	693	a2		a2
ERR2663847	Surveillance	Bangladesh	Tanmoy AM et al 2018	Blood	2013	hospitalized	MDR	0	4.3.1.1	1	153747	1	1	0	1	1	1	1	693	a2		a2
ERR2663848	Surveillance	Bangladesh	Tanmoy AM et al 2018	Blood	2013	hospitalized	MDR	0	4.3.1.1	1	149395	1	1	0	1	1	1	1	693	a2		a2
ERR2663849	Surveillance	Bangladesh	Tanmoy AM et al 2018	Blood	2012	hospitalized	MDR	0	4.3.1.1	1	149627	2	1	1	1	1	1	0	693	a2	b12	a2,b12
ERR2663850	Surveillance	Bangladesh	Tanmoy AM et al 2018	Blood	2013	hospitalized	not-MDR	0	3.2.2	2	149317	1	1	0	1	1	1	1	693	a5		a5
ERR2663851	Surveillance	Bangladesh	Tanmoy AM et al 2018	Blood	2012	hospitalized	not-MDR	0	4.3.1.3q	1	149395	2	1	1	1	1	1	0	693888	a2	b12	a2,b12
ERR2663852	Surveillance	Bangladesh	Tanmoy AM et al 2018	Blood	2013	hospitalized	not-MDR	0	4.3.1.3q	1	149395	2	1	1	1	1	1	0	693888	a2	b12	a2,b12
ERR2663853	Surveillance	Bangladesh	Tanmoy AM et al 2018	Blood	2012	hospitalized	not-MDR	0	3.2.2	2	149998	2	1	1	1	1	1	0	693	a5	b12	a5,b12
ERR2663854	Surveillance	Bangladesh	Tanmoy AM et al 2018	Blood	2013	hospitalized	not-MDR	0	2.3.3	2209	153704	1	1	0	1	1	1	1	693	a2		a2
ERR2663855	Surveillance	Bangladesh	Tanmoy AM et al 2018	Blood	2013	hospitalized	not-MDR	0	4.3.1.1	1	149395	1	1	0	1	1	1	0	693	a2		a2
ERR2663856	Surveillance	Bangladesh	Tanmoy AM et al 2018	Blood	2013	hospitalized	not-MDR	0	2.3.3	2209	153704	1	1	0	1	1	1	0	693	a2		a2
ERR2663857	Surveillance	Bangladesh	Tanmoy AM et al 2018	Blood	2013	hospitalized	MDR	0	4.3.1.1	1	144776	2	1	1	1	1	1	0	693	a2	b10	a2,b10
ERR2663858	Surveillance	Bangladesh	Tanmoy AM et al 2018	Blood	2013	hospitalized	MDR	0	4.3.1.1	1	153747	1	1	0	1	1	1	1	693	a2		a2
ERR2663859	Surveillance	Bangladesh	Tanmoy AM et al 2018	Blood	2013	hospitalized	not-MDR	0	4.3.1.1	1	149389	1	1	0	1	1	1	1	693	a2		a2
ERR2663860	Surveillance	Bangladesh	Tanmoy AM et al 2018	Blood	2013	hospitalized	not-MDR	0	4.3.1.1	1	149395	2	1	1	1	1	1	1	693	a2	b12	a2,b12
ERR2663861	Surveillance	Bangladesh	Tanmoy AM et al 2018	Blood	2013	hospitalized	not-MDR	0	4.3.1.3q	1	144782	1	1	0	1	1	1	0	693888	a2		a2
ERR2663862	Surveillance	Bangladesh	Tanmoy AM et al 2018	Blood	2013	hospitalized	not-MDR	0	3.2.2	2	149998	2	1	1	1	1	1	0	693	a5	b10	a5,b10
ERR2663863	Surveillance	Bangladesh	Tanmoy AM et al 2018	Blood	2013	hospitalized	MDR	0	4.3.1.1	1	153747	2	1	1	1	1	1	1	693	a2	b12	a2,b12
ERR2663864	Surveillance	Bangladesh	Tanmoy AM et al 2018	Blood	2006	hospitalized	not-MDR	0	4.3.1.3	1	153736	2	1	1	1	1	1	0	693	a2	b12	a2,b12
ERR2663865	Surveillance	Bangladesh	Tanmoy AM et al 2018	Blood	2006	hospitalized	not-MDR	0	3.3.2.Bd2	2	162714	2	1	1	1	1	1	1	693	a2	b12	a2,b12
ERR2663866	Surveillance	Bangladesh	Tanmoy AM et al 2018	Blood	2008	hospitalized	MDR	0	4.3.1.1	1	153747	1	1	0	1	1	1	1	693	a2		a2
ERR2663867	Surveillance	Bangladesh	Tanmoy AM et al 2018	Blood	2005	hospitalized	not-MDR	0	3.3	2	149395	3	1	2	1	1	1	0	693	a2	b12,b8	a2,b12,b8
ERR2663868	Surveillance	Bangladesh	Tanmoy AM et al 2018	Blood	2005	hospitalized	not-MDR	0	3.2.2	2	145380	2	1	1	1	1	1	0	693	a5	b12	a5,b12
ERR2663869	Surveillance	Bangladesh	Tanmoy AM et al 2018	Blood	2006	hospitalized	not-MDR	0	3	2	149389	1	1	0	1	1	1	0	693	a5		a5
ERR2663870	Surveillance	Bangladesh	Tanmoy AM et al 2018	Blood	2006	hospitalized	MDR	0	4.3.1.1	1	149395	1	1	0	1	1	1	1	693	a2		a2
ERR2663871	Surveillance	Bangladesh	Tanmoy AM et al 2018	Blood	2006	hospitalized	not-MDR	0	4.3.1.1	1	144782	2	1	1	1	1	1	0	693	a2	b12	a2,b12
ERR2663872	Surveillance	Bangladesh	Tanmoy AM et al 2018	Blood	2007	hospitalized	not-MDR	0	3.3.2	2	153720	2	1	1	1	1	1	0	693	a2	b12	a2,b12
ERR2663873	Surveillance	Bangladesh	Tanmoy AM et al 2018	Blood	2007	hospitalized	not-MDR	0	2.2	2	153686	1	1	0	1	1		0	693	a2		a2
ERR2663874	Surveillance	Bangladesh	Tanmoy AM et al 2018	Blood	2008	hospitalized	MDR	0	4.3.1.1	1	149398	2	1	1	1	1	1	1	693	a2	b12	a2,b12
ERR2663875	Surveillance	Bangladesh	Tanmoy AM et al 2018	Blood	2009	hospitalized	MDR	0	4.3.1.1	1	153747	2	1	1	1	1	1	1	693	a2	b12	a2,b12
ERR2663876	Surveillance	Bangladesh	Tanmoy AM et al 2018	Blood	2009	hospitalized	MDR	0	4.3.1.1	1	144782	1	1	0	1	1	1	1	693	a2		a2
ERR2663877	Surveillance	Bangladesh	Tanmoy AM et al 2018	Blood	2009	hospitalized	not-MDR	0	2.1.7	2	162712	1	1	0	1	1	1	0	693	a2		a2
ERR2663878	Surveillance	Bangladesh	Tanmoy AM et al 2018	Blood	2009	hospitalized	not-MDR	0	3.3.2	2	151257	1	1	0	1	1	1	0	693	a2		a2
ERR2663879	Surveillance	Bangladesh	Tanmoy AM et al 2018	Blood	2009	hospitalized	not-MDR	0	4.3.1.1	1	149519	2	1	1	1	1	1	1	693	a2	b12	a2,b12
ERR2663880	Surveillance	Bangladesh	Tanmoy AM et al 2018	Blood	2009	hospitalized	not-MDR	0	4.3.1.3q	1	149395	1	1	0	1	1	1	0	693888	a2		a2
ERR2663881	Surveillance	Bangladesh	Tanmoy AM et al 2018	Blood	2009	hospitalized	not-MDR	0	3.2.2	2	143827	1	1	0	1	1	1	0	693	a5		a5
ERR2663882	Surveillance	Bangladesh	Tanmoy AM et al 2018	Blood	2009	hospitalized	not-MDR	0	4.3.1	1	143670	2	1	1	1	1	1	0	693	a2	b12	a2,b12
ERR2663883	Surveillance	Bangladesh	Tanmoy AM et al 2018	Blood	2009	hospitalized	MDR	0	4.3.1.1	1	149395	1	1	0	1	1	1	1	693	a2		a2
ERR2663884	Surveillance	Bangladesh	Tanmoy AM et al 2018	Blood	2009	hospitalized	not-MDR	0	4.3.1.3	1	144782	2	1	1	1	1	1	0	693	a2	b12	a2,b12
ERR2663885	Surveillance	Bangladesh	Tanmoy AM et al 2018	Blood	2009	hospitalized	not-MDR	0	4.3.1.3q	1	153747	1	1	0	1	1	1	0	693888	a2		a2
ERR2663887	Surveillance	Bangladesh	Tanmoy AM et al 2018	Blood	2009	hospitalized	MDR	0	4.3.1.1	1	149395	2	1	1	1	1	1	1	693	a2	b10	a2,b10
ERR2663888	Surveillance	Bangladesh	Tanmoy AM et al 2018	Blood	2009	hospitalized	not-MDR	0	3.2.2	2	144781	1	1	0	1	1	1	0	693	a5		a5
ERR2663889	Surveillance	Bangladesh	Tanmoy AM et al 2018	Blood	2009	hospitalized	not-MDR	0	2	2	151224	2	1	1	1	1	1	0	693	a2	b12	a2,b12
ERR2663890	Surveillance	Bangladesh	Tanmoy AM et al 2018	Blood	2009	hospitalized	not-MDR	0	4.3.1.3q	1	149519	1	1	0	1	1	1	0	693888	a2		a2
ERR2663891	Surveillance	Bangladesh	Tanmoy AM et al 2018	Blood	2009	hospitalized	MDR	0	4.3.1.1	1	153747	1	1	0	1	1	1	1	693	a2		a2
ERR2663892	Surveillance	Bangladesh	Tanmoy AM et al 2018	Blood	2009	hospitalized	not-MDR	0	3.2.2	2	149992	1	1	0	1	1	1	0	693	a5		a5
ERR2663893	Surveillance	Bangladesh	Tanmoy AM et al 2018	Blood	2009	hospitalized	MDR	0	4.3.1.3	1	149395	1	1	0	1	1	1	1	693	a2		a2
ERR2663894	Surveillance	Bangladesh	Tanmoy AM et al 2018	Blood	2009	hospitalized	not-MDR	0	3.0.2	2	149550	1	1	0	1	1	1	0	693	a2		a2
ERR2663895	Surveillance	Bangladesh	Tanmoy AM et al 2018	Blood	2010	hospitalized	not-MDR	0	4.3.1.1	1	143427	1	1	0	1	1	1	0	693	a2		a2
ERR2663896	Surveillance	Bangladesh	Tanmoy AM et al 2018	Blood	2010	hospitalized	MDR	0	4.3.1.1	1	153747	1	1	0	1	1	1	1	693	a2		a2
ERR2663897	Surveillance	Bangladesh	Tanmoy AM et al 2018	Blood	2010	hospitalized	not-MDR	0	3.2.2	2	145845	2	1	1	1	1	1	0	693	a5	b10	a5,b10
ERR2663898	Surveillance	Bangladesh	Tanmoy AM et al 2018	Blood	2010	hospitalized	not-MDR	0	2	2	153742	1	1	0	1	1	1	0	693	a2		a2
ERR2663899	Surveillance	Bangladesh	Tanmoy AM et al 2018	Blood	2010	hospitalized	not-MDR	0	2.1.7	2	156227	2	1	1	1	1	1	0	693	a2	b12	a2,b12
ERR2663900	Surveillance	Bangladesh	Tanmoy AM et al 2018	Blood	2010	hospitalized	not-MDR	0	2	2	149501	2	1	1	1	1	1	0	693	a2	b12	a2,b12
ERR2663901	Surveillance	Bangladesh	Tanmoy AM et al 2018	Blood	2010	hospitalized	not-MDR	0	3.2.2	2	153726	1	1	0	1	1	1	1	693	a5		a5
ERR2663902	Surveillance	Bangladesh	Tanmoy AM et al 2018	Blood	2010	hospitalized	not-MDR	0	4.3.1.3q	1	153747	1	1	0	1	1	1	0	693888	a2		a2
ERR2663903	Surveillance	Bangladesh	Tanmoy AM et al 2018	Blood	2010	hospitalized	not-MDR	0	3.3.2.Bd2	2	147474	1	1	0	1	1	1	0	693	a2		a2
ERR2663904	Surveillance	Bangladesh	Tanmoy AM et al 2018	Blood	2010	hospitalized	not-MDR	0	3.2.2	2	149395	1	1	0	1	1	1	0	693	a5		a5
ERR2663905	Surveillance	Bangladesh	Tanmoy AM et al 2018	Blood	2010	hospitalized	not-MDR	0	2.0.1	2	149348	2	1	1	1	1	1	0	693	a2	b12	a2,b12
ERR2663906	Surveillance	Bangladesh	Tanmoy AM et al 2018	Blood	2010	hospitalized	not-MDR	0	4.3.1.3q	1	153747	1	1	0	1	1	1	0	693888	a2		a2
ERR2663907	Surveillance	Bangladesh	Tanmoy AM et al 2018	Blood	2005	hospitalized	MDR	0	4.3.1.1	1	153747	1	1	0	1	1	1	1	693	a2		a2
ERR2663908	Surveillance	Bangladesh	Tanmoy AM et al 2018	Blood	2010	hospitalized	MDR	0	4.3.1.1	1	153747	1	1	0	1	1	1	1	693	a2		a2
ERR2663909	Surveillance	Bangladesh	Tanmoy AM et al 2018	Blood	2006	hospitalized	MDR	0	4.3.1.1	1	153747	1	1	0	1	1	1	1	693	a2		a2
ERR2663910	Surveillance	Bangladesh	Tanmoy AM et al 2018	Blood	2010	hospitalized	MDR	0	4.3.1.1	1	144782	1	1	0	1	1	1	1	693	a2		a2
ERR2663911	Surveillance	Bangladesh	Tanmoy AM et al 2018	Blood	2006	hospitalized	MDR	0	4.3.1.3	1	145327	1	1	0	1	1	1	1	693	a2		a2
ERR2663912	Surveillance	Bangladesh	Tanmoy AM et al 2018	Blood	2010	hospitalized	not-MDR	0	2.3.3	2209	153704	2	1	1	1	1	1	0	693	a2	b12	a2,b12
ERR2663913	Surveillance	Bangladesh	Tanmoy AM et al 2018	Blood	2010	hospitalized	not-MDR	0	4.3.1.1	1	153747	1	1	0	1	1	1	0	693	a2		a2
ERR2663914	Surveillance	Bangladesh	Tanmoy AM et al 2018	Blood	2010	hospitalized	not-MDR	0	3.3.2.Bd2	2	153729	1	1	0	1	1	1	1	693	a2		a2
ERR2663915	Surveillance	Bangladesh	Tanmoy AM et al 2018	Blood	2006	hospitalized	MDR	0	4.3.1.1	1	149395	2	1	1	1	1	1	1	693	a2	b12	a2,b12
ERR2663916	Surveillance	Bangladesh	Tanmoy AM et al 2018	Blood	2010	hospitalized	not-MDR	0	3.3.2.Bd2	2	162714	2	1	1	1	1	1	1	693	a2	b12	a2,b12
ERR2663917	Surveillance	Bangladesh	Tanmoy AM et al 2018	Blood	2007	hospitalized	not-MDR	0	4.3.1.3	1	149484	1	1	0	1	1	1	0	693	a2		a2
ERR2663918	Surveillance	Bangladesh	Tanmoy AM et al 2018	Blood	2011	hospitalized	not-MDR	0	4.3.1.1	1	144782	2	1	1	1	1	1	1	693	a2	b12	a2,b12
ERR2663919	Surveillance	Bangladesh	Tanmoy AM et al 2018	Blood	2007	hospitalized	not-MDR	0	3.3.2.Bd1	2	153660	2	1	1	1	1	1	1	693	a2	b12	a2,b12
ERR2663920	Surveillance	Bangladesh	Tanmoy AM et al 2018	Blood	2011	hospitalized	not-MDR	0	3.3.2	2	153718	1	1	0	1	1	1	1	693	a2		a2
ERR2663921	Surveillance	Bangladesh	Tanmoy AM et al 2018	Blood	2007	hospitalized	not-MDR	0	3.2.2	2	149963	1	1	0	1	1	1	0	693	a5		a5
ERR2663922	Surveillance	Bangladesh	Tanmoy AM et al 2018	Blood	2008	hospitalized	MDR	0	4.3.1.1	1	153747	1	1	0	1	1	1	1	693	a2		a2
ERR2663923	Surveillance	Bangladesh	Tanmoy AM et al 2018	Blood	2011	hospitalized	MDR	0	4.3.1.1	1	153736	1	1	0	1	1	1	1	693	a2		a2
ERR2663924	Surveillance	Bangladesh	Tanmoy AM et al 2018	Blood	2008	hospitalized	not-MDR	0	4.3.1.2	1	153736	1	1	0	1	1	1	0	693	a2		a2
ERR2663925	Surveillance	Bangladesh	Tanmoy AM et al 2018	Blood	2011	hospitalized	not-MDR	0	3.2.2	2	144781	1	1	0	1	1	1	0	693	a5		a5
ERR2663926	Surveillance	Bangladesh	Tanmoy AM et al 2018	Blood	2004	hospitalized	not-MDR	0	3.3.2	2	153729	1	1	0	1	1	1	1	693	a2		a2
ERR2663927	Surveillance	Bangladesh	Tanmoy AM et al 2018	Blood	2011	hospitalized	MDR	0	4.3.1.1	1	153747	2	1	1	1	1	1	1	693	a2	b12	a2,b12
ERR2663928	Surveillance	Bangladesh	Tanmoy AM et al 2018	Blood	2004	hospitalized	not-MDR	0	3.2.2	2	144781	2	1	1	1	1	1	0	693	a5	b12	a5,b12
ERR2663929	Surveillance	Bangladesh	Tanmoy AM et al 2018	Blood	2011	hospitalized	not-MDR	0	3.2.2	2	144781	1	1	0	1	1	1	0	693	a5		a5
ERR2663930	Surveillance	Bangladesh	Tanmoy AM et al 2018	Blood	2011	hospitalized	MDR	0	4.3.1.1	1	153748	2	1	1	1	1	1	1	693	a2	b12	a2,b12
ERR2663931	Surveillance	Bangladesh	Tanmoy AM et al 2018	Blood	2004	hospitalized	MDR	0	4.3.1.1	1	153747	1	1	0	1	1	1	1	693	a2		a2
ERR2663932	Surveillance	Bangladesh	Tanmoy AM et al 2018	Blood	2011	hospitalized	not-MDR	0	4.3.1.3q	1	149360	1	1	0	1	1	1	0	693888	a2		a2
ERR2663933	Surveillance	Bangladesh	Tanmoy AM et al 2018	Blood	2004	hospitalized	not-MDR	0	3.2.2	2	150178	2	1	1	1	1	1	0	693	a5	b12	a5,b12
ERR2663934	Surveillance	Bangladesh	Tanmoy AM et al 2018	Blood	2011	hospitalized	not-MDR	0	3.2.2	2	149998	1	1	0	1	1	1	0	693	a5		a5
ERR2663935	Surveillance	Bangladesh	Tanmoy AM et al 2018	Blood	2005	hospitalized	not-MDR	0	3.3.2.Bd2	2	149395	2	1	1	1	1	1	1	693	a2	b12	a2,b12
ERR2663936	Surveillance	Bangladesh	Tanmoy AM et al 2018	Blood	2011	hospitalized	not-MDR	0	3.2.2	2	146474	1	1	0	1	1	1	0	693	a5		a5
ERR2663937	Surveillance	Bangladesh	Tanmoy AM et al 2018	Blood	2005	hospitalized	MDR	0	4.3.1.1	1	153747	1	1	0	1	1	1	1	693	a2		a2
ERR2663938	Surveillance	Bangladesh	Tanmoy AM et al 2018	Blood	2005	hospitalized	not-MDR	0	2.3.3	2209	162677	2	1	1	1	1	1	0	693	a2	b12	a2,b12
ERR2663939	Surveillance	Bangladesh	Tanmoy AM et al 2018	Blood	2011	hospitalized	not-MDR	0	3.3.2	2	153729	1	1	0	1	1	1	0	693	a2		a2
ERR2663940	Surveillance	Bangladesh	Tanmoy AM et al 2018	Blood	2005	hospitalized	not-MDR	0	3.3.2	2	153718	1	1	0	1	1	1	1	693	a2		a2
ERR2663941	Surveillance	Bangladesh	Tanmoy AM et al 2018	Blood	2011	hospitalized	not-MDR	0	2.3.3	2209	162677	2	1	1	1	1	1	0	693	a2	b13	a2,b13
ERR2663942	Surveillance	Bangladesh	Tanmoy AM et al 2018	Blood	2005	hospitalized	not-MDR	0	3.3.2.Bd2	2	153681	2	1	1	1	1	1	0	693	a2	b12	a2,b12
ERR2663943	Surveillance	Bangladesh	Tanmoy AM et al 2018	Blood	2011	hospitalized	not-MDR	0	3.3.2.Bd1	2	153671	1	1	0	1	1	1	1	693	a2		a2
ERR2663944	Surveillance	Bangladesh	Tanmoy AM et al 2018	Blood	2005	hospitalized	MDR	0	4.3.1.1	1	149389	1	1	0	1	1	1	1	693	a2		a2
ERR2663945	Surveillance	Bangladesh	Tanmoy AM et al 2018	Blood	2011	hospitalized	not-MDR	0	3.3.2	2	162714	1	1	0	1	1	1	0	693	a2		a2
ERR2663946	Surveillance	Bangladesh	Tanmoy AM et al 2018	Blood	2011	hospitalized	not-MDR	0	4.3.1.3q	1	144776	1	1	0	1	1	1	0	693888	a2		a2
ERR2663947	Surveillance	Bangladesh	Tanmoy AM et al 2018	Blood	2006	hospitalized	MDR	0	4.3.1.1	1	144782	2	1	1	1	1	1	1	693	a2	b12	a2,b12
ERR2663948	Surveillance	Bangladesh	Tanmoy AM et al 2018	Blood	2011	hospitalized	MDR	0	4.3.1.1	1	149360	1	1	0	1	1	1	1	693	a2		a2
ERR2663949	Surveillance	Bangladesh	Tanmoy AM et al 2018	Blood	2006	hospitalized	MDR	0	4.3.1.1	1	145871	1	1	0	1	1	1	1	693	a2		a2
ERR2663950	Surveillance	Bangladesh	Tanmoy AM et al 2018	Blood	2011	hospitalized	MDR	0	4.3.1.1	1	153747	1	1	0	1	1	1	1	693	a2		a2
ERR2663951	Surveillance	Bangladesh	Tanmoy AM et al 2018	Blood	2006	hospitalized	not-MDR	0	3.2.2	2	144889	1	1	0	1	1	1	0	693	a5		a5
ERR2663952	Surveillance	Bangladesh	Tanmoy AM et al 2018	Blood	2011	hospitalized	MDR	0	4.3.1.1	1	153726	1	1	0	1	1	1	1	693	a2		a2
ERR2663953	Surveillance	Bangladesh	Tanmoy AM et al 2018	Blood	2007	hospitalized	not-MDR	0	3.3.2.Bd1	2	149302	1	1	0	1	1	1	1	693	a2		a2
ERR2663954	Surveillance	Bangladesh	Tanmoy AM et al 2018	Blood	2007	hospitalized	MDR	0	4.3.1.1	1	149395	2	1	1	1	1	1	1	693	a2	b12	a2,b12
ERR2663955	Surveillance	Bangladesh	Tanmoy AM et al 2018	Blood	2011	hospitalized	not-MDR	0	3.2.2	2	144781	1	1	0	1	1	1	0	693	a5		a5
ERR2663956	Surveillance	Bangladesh	Tanmoy AM et al 2018	Blood	2007	hospitalized	MDR	0	4.3.1.1	1	144736	1	1	0	1	1	1	0	693	a2		a2
ERR2663957	Surveillance	Bangladesh	Tanmoy AM et al 2018	Blood	2011	hospitalized	not-MDR	0	4.3.1.1	1	149519	1	1	0	1	1	1	1	693	a2		a2
ERR2663958	Surveillance	Bangladesh	Tanmoy AM et al 2018	Blood	2007	hospitalized	MDR	0	4.3.1.1	1	144878	1	1	0	1	1	1	0	693	a2		a2
ERR2663959	Surveillance	Bangladesh	Tanmoy AM et al 2018	Blood	2011	hospitalized	not-MDR	0	4.3.1.3	1	149519	2	1	1	1	1	1	0	693	a2	b12	a2,b12
ERR2663960	Surveillance	Bangladesh	Tanmoy AM et al 2018	Blood	2007	hospitalized	not-MDR	0	4.3.1.3q	1	144782	2	1	1	1	1	1	0	693888	a2	b12	a2,b12
ERR2663961	Surveillance	Bangladesh	Tanmoy AM et al 2018	Blood	2012	hospitalized	MDR	0	4.3.1.1	1	153747	2	1	1	1	1	1	1	693	a2	b12	a2,b12
ERR2663962	Surveillance	Bangladesh	Tanmoy AM et al 2018	Blood	2012	hospitalized	MDR	0	4.3.1.1	1	149395	2	1	1	1	1	1	1	693	a2	b12	a2,b12
ERR2663963	Surveillance	Bangladesh	Tanmoy AM et al 2018	Blood	2007	hospitalized	not-MDR	0	3.3.2.Bd2	2	162714	2	1	1	1	1	1	1	693	a2	b12	a2,b12
ERR2663964	Surveillance	Bangladesh	Tanmoy AM et al 2018	Blood	2012	hospitalized	not-MDR	0	2.0.1	2	145845	1	1	0	1	1	1	0	693	a2		a2
ERR2663965	Surveillance	Bangladesh	Tanmoy AM et al 2018	Blood	2007	hospitalized	MDR	0	4.3.1.1	1	149395	1	1	0	1	1	1	1	693	a2		a2
ERR2663966	Surveillance	Bangladesh	Tanmoy AM et al 2018	Blood	2012	hospitalized	not-MDR	0	4.3.1.1	1	149395	2	1	1	1	1	1	1	693	a2	b12	a2,b12
ERR2663967	Surveillance	Bangladesh	Tanmoy AM et al 2018	Blood	2007	hospitalized	not-MDR	0	3.3.2.Bd1	2	149302	1	1	0	1	1	1	1	693	a2		a2
ERR2663968	Surveillance	Bangladesh	Tanmoy AM et al 2018	Blood	2012	hospitalized	not-MDR	0	4.3.1.3q	1	61330	5	3	2	1	1	1	0	693888	a3,a2,a1	b12,b1	a3,a2,a1,b12,b1
ERR2663969	Surveillance	Bangladesh	Tanmoy AM et al 2018	Blood	2007	hospitalized	not-MDR	0	4.3.1.3q	1	149519	1	1	0	1	1	1	0	693888	a2		a2
ERR2663970	Surveillance	Bangladesh	Tanmoy AM et al 2018	Blood	2007	hospitalized	not-MDR	0	4.3.1.3q	1	149395	1	1	0	1	1	1	0	693888	a2		a2
ERR2663971	Surveillance	Bangladesh	Tanmoy AM et al 2018	Blood	2012	hospitalized	not-MDR	0	3.3.2.Bd1	2	151222	1	1	0	1	1	1	0	693	a2		a2
ERR2663972	Surveillance	Bangladesh	Tanmoy AM et al 2018	Blood	2007	hospitalized	not-MDR	0	4.3.1.3q	1	144782	1	1	0	1	1	1	0	693888	a2		a2
ERR2663973	Surveillance	Bangladesh	Tanmoy AM et al 2018	Blood	2012	hospitalized	MDR	0	4.3.1.1	1	153747	1	1	0	1	1	1	1	693	a2		a2
ERR2663974	Surveillance	Bangladesh	Tanmoy AM et al 2018	Blood	2007	hospitalized	MDR	0	4.3.1.1	1	149389	1	1	0	1	1	1	1	693	a2		a2
ERR2663975	Surveillance	Bangladesh	Tanmoy AM et al 2018	Blood	2012	hospitalized	MDR	0	4.3.1.1	1	149398	2	1	1	1	1	1	1	693	a2	b12	a2,b12
ERR2663976	Surveillance	Bangladesh	Tanmoy AM et al 2018	Blood	2007	hospitalized	not-MDR	0	3.2.2	2	149998	1	1	0	1	1	1	0	693	a5		a5
ERR2663977	Surveillance	Bangladesh	Tanmoy AM et al 2018	Blood	2012	hospitalized	MDR	0	4.3.1.1	1	153696	2	1	1	1	1	1	1	693	a2	b12	a2,b12
ERR2663978	Surveillance	Bangladesh	Tanmoy AM et al 2018	Blood	2012	hospitalized	not-MDR	0	3.2.2	2	149998	1	1	0	1	1	1	0	693	a5		a5
ERR2663979	Surveillance	Bangladesh	Tanmoy AM et al 2018	Blood	2008	hospitalized	not-MDR	0	4.3.1.3q	1	149395	1	1	0	1	1	1	0	693888	a2		a2
ERR2663980	Surveillance	Bangladesh	Tanmoy AM et al 2018	Blood	2012	hospitalized	not-MDR	0	3.2.2	2	149998	2	1	1	1	1	1	0	693	a5	b12	a5,b12
ERR2663981	Surveillance	Bangladesh	Tanmoy AM et al 2018	Blood	2008	hospitalized	not-MDR	0	4.3.1.3q	1	149398	1	1	0	1	1	1	0	693888	a2		a2
ERR2663982	Surveillance	Bangladesh	Tanmoy AM et al 2018	Blood	2012	hospitalized	not-MDR	0	4.3.1.3q	1	149398	1	1	0	1	1	1	0	693888	a2		a2
ERR2663983	Surveillance	Bangladesh	Tanmoy AM et al 2018	Blood	2008	hospitalized	not-MDR	0	4.3.1.1	1	149395	1	1	0	1	1	1	1	693	a2		a2
ERR2663984	Surveillance	Bangladesh	Tanmoy AM et al 2018	Blood	2012	hospitalized	not-MDR	0	3.2.2	2	144781	2	1	1	1	1	1	0	693	a5	b10	a5,b10
ERR2663985	Surveillance	Bangladesh	Tanmoy AM et al 2018	Blood	2008	hospitalized	not-MDR	0	4.3.1.1	1	144652	1	1	0	1	1	1	1	693	a2		a2
ERR2663986	Surveillance	Bangladesh	Tanmoy AM et al 2018	Blood	2008	hospitalized	not-MDR	0	4.3.1.1	1	153737	2	1	1	1	1	1	1	693	a2	b12	a2,b12
ERR2663987	Surveillance	Bangladesh	Tanmoy AM et al 2018	Blood	2012	hospitalized	not-MDR	0	3.3.2	2	149358	2	1	1	1	1	1	0	693	a2	b12	a2,b12
ERR2663988	Surveillance	Bangladesh	Tanmoy AM et al 2018	Blood	2008	hospitalized	MDR	0	4.3.1.1	1	153747	1	1	0	1	1	1	1	693	a2		a2
ERR2663989	Surveillance	Bangladesh	Tanmoy AM et al 2018	Blood	2012	hospitalized	not-MDR	0	3.3.2	2	149379	2	1	1	1	1	1	0	693	a2	b12	a2,b12
ERR2663990	Surveillance	Bangladesh	Tanmoy AM et al 2018	Blood	2008	hospitalized	not-MDR	0	4.3.1.3q	1	153747	2	1	1	1	1	1	0	693888	a2	b9	a2,b9
ERR2663991	Surveillance	Bangladesh	Tanmoy AM et al 2018	Blood	2012	hospitalized	MDR	0	4.3.1.1	1	162716	1	1	0	1	1	1	1	693	a2		a2
ERR2663992	Surveillance	Bangladesh	Tanmoy AM et al 2018	Blood	2008	hospitalized	not-MDR	0	4.3.1.1	1	153736	1	1	0	1	1	1	1	693	a2		a2
ERR2663993	Surveillance	Bangladesh	Tanmoy AM et al 2018	Blood	2012	hospitalized	not-MDR	0	4.3.1.3	1	149519	1	1	0	1	1	1	0	693	a2		a2
ERR2663994	Surveillance	Bangladesh	Tanmoy AM et al 2018	Blood	2008	hospitalized	not-MDR	0	4.3.1.1	1	149395	1	1	0	1	1	1	1	693	a2		a2
ERR2663995	Surveillance	Bangladesh	Tanmoy AM et al 2018	Blood	2008	hospitalized	not-MDR	0	3.2.2	2	149998	1	1	0	1	1	1	0	693	a5		a5
ERR2663996	Surveillance	Bangladesh	Tanmoy AM et al 2018	Blood	2008	hospitalized	not-MDR	0	4.3.1.3q	1	149398	2	1	1	1	1	1	0	693888	a2	b12	a2,b12
ERR2663997	Surveillance	Bangladesh	Tanmoy AM et al 2018	Blood	2008	hospitalized	not-MDR	0	3.2.2	2	144704	2	1	1	1	1	1	0	693	a5	b12	a5,b12
ERR2663998	Surveillance	Bangladesh	Tanmoy AM et al 2018	Blood	2008	hospitalized	MDR	0	4.3.1.1	1	149389	1	1	0	1	1	1	1	693	a2		a2
ERR2663999	Surveillance	Bangladesh	Tanmoy AM et al 2018	Blood	2005	hospitalized	MDR	0	4.3.1.1	1	145327	1	1	0	1	1	1	1	693	a2		a2
ERR343253	Surveillance	India	Wong VK et al 2015	Blood	2002	Not given	not-MDR	0	2.5	2	151213	3	1	2	1	1	1	0	693	a2	b1,b17	a2,b1,b17
ERR343254	Surveillance	India	Wong VK et al 2015	Stool	2002	Not given	not-MDR	0	2.5	2	151213	2	1	1	1	1	1	0	693	a2	b1	a2,b1
ERR343258	Surveillance	India	Wong VK et al 2015	Blood	2003	Not given	not-MDR	0	4.3.1.2	1	148669	3	1	2	1	1	1	1	693	a2	b12,b1	a2,b12,b1
ERR343262	Surveillance	India	Wong VK et al 2015	Blood	2004	Not given	not-MDR	0	4.3.1.2	1	144644	3	1	2	1	1	1	1	693	a2	b10,b1	a2,b10,b1
ERR343263	Surveillance	India	Wong VK et al 2015	Blood	2004	Not given	not-MDR	0	4.1	1	153692	1	1	0	1	1	1	0	693	a4		a4
ERR343264	Surveillance	India	Wong VK et al 2015	Stool	2004	Not given	not-MDR	0	3.3	2	151177	3	1	2	1	1	1	0	693	a2	b10,b1	a2,b10,b1
ERR343269	Surveillance	India	Wong VK et al 2015	Blood	2005	Not given	not-MDR	0	4.3.1.1	1	149351	1	1	0	1	1	1	0	693	a2		a2
ERR343271	Surveillance	India	Wong VK et al 2015	Blood	2006	Not given	not-MDR	0	4.3.1.2	1	154946	2	1	1	1	1	1	1	693	a2	b1	a2,b1
ERR343272	Surveillance	India	Wong VK et al 2015	Blood	2006	Not given	not-MDR	0	4.3.1.1	1	153692	2	1	1	1	1	1	1	693	a2	b1	a2,b1
ERR343273	Surveillance	India	Wong VK et al 2015	Blood	2006	Not given	not-MDR	0	4.3.1.2	1	149435	3	1	2	1	1	1	0	693	a2	b9,b10	a2,b9,b10
ERR343275	Surveillance	India	Wong VK et al 2015	Blood	2006	Not given	not-MDR	0	2.5	2	151213	2	1	1	1	1	1	0	693	a2	b1	a2,b1
ERR343282	Surveillance	India	Wong VK et al 2015	Stool	2008	Not given	not-MDR	0	4.3.1.2	1	153692	2	1	1	1	1	1	0	693	a2	b1	a2,b1
ERR343286	Surveillance	India	Wong VK et al 2015	Stool	2008	Not given	not-MDR	0	2.2.2	2	153613	3	1	2	1	1	1	0	693	a2	b9,b12	a2,b9,b12
ERR343288	Surveillance	India	Wong VK et al 2015	Unknown	2008	Not given	not-MDR	0	4.3.1.2	1	185295	4	1	3	1	1	1	0	693	a2	b1,b9,b10	a2,b1,b9,b10
ERR343289	Surveillance	India	Wong VK et al 2015	Blood	2008	Not given	not-MDR	0	2.1.7	2	153628	2	1	1	1	1	1	0	693	a2	b1	a2,b1
ERR343294	Surveillance	India	Wong VK et al 2015	Blood	2009	Not given	not-MDR	0	4.3.1.2	1	149475	3	1	2	1	1	1	0	693	a2	b9,b1	a2,b9,b1
ERR343295	Surveillance	India	Wong VK et al 2015	Stool	2009	Not given	not-MDR	0	3.1	2	171771	3	1	2	1	1	1	0	693	a2	b10,b1	a2,b10,b1
ERR343300	Surveillance	India	Wong VK et al 2015	Blood	2010	Not given	not-MDR	0	4.3.1.2	1	153692	2	1	1	1	1	1	0	693	a2	b1	a2,b1
ERR343301	Surveillance	India	Wong VK et al 2015	Blood	2010	Not given	not-MDR	0	2.0.1	2	153687	3	1	2	1	1	1	0	693	a2	b9,b1	a2,b9,b1
ERR343302	Surveillance	India	Wong VK et al 2015	Blood	2010	Not given	not-MDR	0	4.3.1.1	1	143301	3	1	2	1	1	1	0	693	a2	b9,b1	a2,b9,b1
ERR343303	Surveillance	India	Wong VK et al 2015	Blood	2010	Not given	not-MDR	0	4.3.1.2	1	153692	2	1	1	1	1	1	1	693	a2	b9	a2,b9
ERR343307	Surveillance	India	Wong VK et al 2015	Blood	2010	Not given	not-MDR	0	4.3.1.2	1	149475	3	1	2	1	1	1	0	693	a2	b9,b1	a2,b9,b1
ERR343309	Surveillance	India	Wong VK et al 2015	Blood	2010	Not given	not-MDR	0	4.3.1.2	1	149352	2	1	1	1	1	1	0	693	a2	b1	a2,b1
ERR343314	Surveillance	Pakistan	Wong VK et al 2015	Stool	2011	Not given	not-MDR	0	2.0.1	2	149239	3	1	2	1	1	1	0	693	a2	b1,b9	a2,b1,b9
ERR343315	Surveillance	India	Wong VK et al 2015	Blood	2011	Not given	not-MDR	0	4.3.1.2	1	149475	2	1	1	1	1	1	0	693	a2	b9	a2,b9
ERR343319	Surveillance	India	Wong VK et al 2015	Blood	2011	Not given	MDR	0	4.3.1.2	1	149250	2	1	1	1	1	1	0	693	a2	b10	a2,b10
ERR343320	Surveillance	India	Wong VK et al 2015	Stool	2011	Not given	not-MDR	0	4.3.1.2	1	149569	3	1	2	1	1	1	0	693	a2	b9,b1	a2,b9,b1
ERR343322	Surveillance	India	Wong VK et al 2015	Stool	2012	Not given	MDR	0	4.3.1.1	1	149475	2	1	1	1	1	1	1	693	a2	b9	a2,b9
ERR343323	Surveillance	India	Wong VK et al 2015	Blood	2012	Not given	not-MDR	0	4.3.1.2	1	149352	2	1	1	1	1	1	0	693	a2	b1	a2,b1
ERR343324	Surveillance	India	Wong VK et al 2015	Stool	2012	Not given	not-MDR	0	4.1	1	150471	2	1	1	1	1	1	0	693	a4	b1	a4,b1
ERR343325	Surveillance	India	Wong VK et al 2015	Stool	2012	Not given	not-MDR	0	2.2.4	2	149459	1	1	0	1	1	1	0	693	a2		a2
ERR343326	Surveillance	India	Wong VK et al 2015	Blood	2012	Not given	not-MDR	0	3.1.2	2	153620	3	1	2	1	1	1	0	693	a2	b3,b12	a2,b3,b12
ERR343327	Surveillance	India	Wong VK et al 2015	Unknown	2012	Not given	MDR	0	4.3.1.1	1	149475	1	1	0	1	1	1	1	693	a2		a2
ERR343329	Surveillance	India	Wong VK et al 2015	Blood	2012	Not given	not-MDR	0	2.4	2	146194	3	1	2	1	1	1	0	693	a2	b9,b1	a2,b9,b1
ERR343330	Surveillance	India	Wong VK et al 2015	Blood	2012	Not given	not-MDR	0	3.3	2	151173	2	1	1	1	1	1	0	693	a2	b10	a2,b10
ERR352259	Surveillance	India	Wong VK et al 2015	Blood	2011	Not given	not-MDR	0	4.3.1.2	1	149354	3	1	2	1	1	1	0	693	a2	b1,b9	a2,b1,b9
ERR352264	Surveillance	India	Wong VK et al 2015	Blood	2012	Not given	MDR	0	4.3.1.1	1	148732	2	1	1	1	1	1	0	693	a2	b1	a2,b1
ERR352265	Surveillance	India	Wong VK et al 2015	Blood	2012	Not given	not-MDR	0	4.3.1.2	1	148706	3	1	2	1	1	1	1	693	a2	b9,b1	a2,b9,b1
ERR352266	Surveillance	India	Wong VK et al 2015	Blood	2012	Not given	not-MDR	0	4.3.1.2	1	149354	3	1	2	1	1	1	0	693	a2	b1,b9	a2,b1,b9
ERR352267	Surveillance	India	Wong VK et al 2015	Blood	2012	Not given	not-MDR	0	3.0.2	2	144930	2	1	1	1	1	1	0	693	a2	b1	a2,b1
ERR352270	Surveillance	India	Wong VK et al 2015	Blood	2012	Not given	not-MDR	0	4.3.1.2	1	149252	4	1	3	1	1	1	1	693	a2	b1,b9,b10	a2,b1,b9,b10
ERR352271	Surveillance	India	Wong VK et al 2015	Blood	2011	Not given	not-MDR	0	4.3.1.2	1	148706	2	1	1	1	1	1	0	693	a2	b1	a2,b1
ERR352272	Surveillance	India	Wong VK et al 2015	Blood	2011	Not given	not-MDR	0	4.3.1.1	1	143615	3	1	2	1	1	1	0	693	a2	b1,b9	a2,b1,b9
ERR352273	Surveillance	India	Wong VK et al 2015	Blood	2011	Not given	not-MDR	0	4.3.1.2	1	148706	2	1	1	1	1	1	0	693	a2	b1	a2,b1
ERR352274	Surveillance	India	Wong VK et al 2015	Blood	2011	Not given	MDR	0	4.3.1.1	1	144320	3	1	2	1	1	1	1	693	a2	b9,b1	a2,b9,b1
ERR352275	Surveillance	India	Wong VK et al 2015	Blood	2011	Not given	not-MDR	0	4.3.1	1	148706	2	1	1	1	1	1	0	693	a2	b1	a2,b1
ERR352278	Surveillance	India	Wong VK et al 2015	Blood	2010	Not given	not-MDR	0	4.3.1.2	1	149354	2	1	1	1	1	1	0	693	a2	b1	a2,b1
ERR352280	Surveillance	India	Wong VK et al 2015	Blood	2011	Not given	MDR	0	4.3.1.1	1	144738	2	1	1	1	1	1	1	693	a2	b1	a2,b1
ERR352281	Surveillance	India	Wong VK et al 2015	Blood	2011	Not given	not-MDR	0	4.3.1	1	148706	2	1	1	1	1	1	0	693	a2	b1	a2,b1
ERR352283	Surveillance	India	Wong VK et al 2015	Blood	2011	Not given	not-MDR	0	4.3.1.2	1	113655	2	1	1	1	1	1	1	693	a2	b1	a2,b1
ERR352284	Surveillance	India	Wong VK et al 2015	Blood	2011	Not given	not-MDR	0	4.3.1.2	1	149354	3	1	2	1	1	1	0	693	a2	b9,b1	a2,b9,b1
ERR352285	Surveillance	India	Wong VK et al 2015	Blood	2011	Not given	not-MDR	0	3.2.1	2	149351	3	1	2	1	1	1	0	693	a5	b1,b9	a5,b1,b9
ERR352294	Surveillance	India	Wong VK et al 2015	Blood	2011	Not given	not-MDR	0	4.3.1.1	1	149353	2	1	1	1	1	1	0	693	a2	b10	a2,b10
ERR352295	Surveillance	India	Wong VK et al 2015	Blood	2011	Not given	not-MDR	0	4.3.1.2	1	148706	3	1	2	1	1	1	0	693	a2	b1,b9	a2,b1,b9
ERR352296	Surveillance	India	Wong VK et al 2015	Blood	2011	Not given	not-MDR	0	4.3.1.2	1	149435	4	1	3	1	1	1	0	693	a2	b10,b9,b1	a2,b10,b9,b1
ERR352297	Surveillance	India	Wong VK et al 2015	Blood	2011	Not given	not-MDR	0	4.3.1.2	1	143850	3	1	2	1	1	1	0	693	a2	b9,b1	a2,b9,b1
ERR352306	Surveillance	India	Wong VK et al 2015	Blood	2011	Not given	not-MDR	0	2.5	2	144738	3	1	2	1	1	1	0	693	a2	b1,b9	a2,b1,b9
ERR352307	Surveillance	Pakistan	Wong VK et al 2015	Blood	2011	Not given	not-MDR	0	4.3.1.1	1	148706	3	1	2	1	1	1	0	693	a2	b9,b1	a2,b9,b1
ERR352324	Surveillance	India	Wong VK et al 2015	Stool	2011	Not given	not-MDR	0	3.3.1	2	148668	2	1	1	1	1	1	0	693	a2	b10	a2,b10
ERR352325	Surveillance	India	Wong VK et al 2015	Blood	2011	Not given	not-MDR	0	4.3.1.2	1	148706	3	1	2	1	1	1	0	693	a2	b9,b1	a2,b9,b1
ERR352327	Surveillance	India	Wong VK et al 2015	Blood	2011	Not given	not-MDR	0	4.3.1	1	148706	2	1	1	1	1	1	0	693	a2	b1	a2,b1
ERR352328	Surveillance	India	Wong VK et al 2015	Blood	2011	Not given	not-MDR	0	2.2	2	144936	2	1	1	1	1	1	0	693	a2	b1	a2,b1
ERR352329	Surveillance	India	Wong VK et al 2015	Stool	2011	Not given	not-MDR	0	4.3.1.2	1	148706	2	1	1	1	1	1	0	693	a2	b1	a2,b1
ERR352335	Surveillance	India	Wong VK et al 2015	Blood	2012	Not given	not-MDR	0	4.3.1.2	1	149354	3	1	2	1	1	1	0	693	a2	b1,b9	a2,b1,b9
ERR352336	Surveillance	India	Wong VK et al 2015	Blood	2011	Not given	not-MDR	0	4.3.1	1	149354	3	1	2	1	1	1	0	693	a2	b9,b1	a2,b9,b1
ERR352339	Surveillance	Pakistan	Wong VK et al 2015	Blood	2011	Not given	not-MDR	0	4.3.1	1	145352	3	1	2	1	1	1	0	693	a2	b1,b9	a2,b1,b9
ERR352434	Surveillance	India	Wong VK et al 2015	Blood	2011	Not given	not-MDR	0	4.3.1.2	1	148706	2	1	1	1	1	1	0	693	a2	b1	a2,b1
ERR352438	Surveillance	India	Wong VK et al 2015	Blood	2011	Not given	not-MDR	0	3.3.1	2	148668	3	1	2	1	1	1	0	693	a2	b1,b12	a2,b1,b12
ERR352439	Surveillance	India	Wong VK et al 2015	Blood	2011	Not given	not-MDR	0	4.3.1.2	1	148706	2	1	1	1	1	1	0	693	a2	b1	a2,b1
ERR352440	Surveillance	India	Wong VK et al 2015	Stool	2012	Not given	not-MDR	0	2.2.1	2	134002	3	1	2	1	1	1	0	693681	a2	b9,b12	a2,b9,b12
ERR352443	Surveillance	India	Wong VK et al 2015	Blood	2012	Not given	not-MDR	0	4.3.1	1	149435	2	1	1	1	1	1	0	693	a2	b12	a2,b12
ERR352444	Surveillance	Pakistan	Wong VK et al 2015	Blood	2012	Not given	MDR	0	4.3.1.1	1	144738	3	1	2	1	1	1	0	693	a2	b1,b9	a2,b1,b9
ERR352446	Surveillance	India	Wong VK et al 2015	Blood	2012	Not given	not-MDR	0	4.3.1	1	144738	2	1	1	1	1	1	0	693	a2	b1	a2,b1
ERR352448	Surveillance	India	Wong VK et al 2015	Blood	2011	Not given	not-MDR	0	4.3.1.2	1	149439	3	1	2	1	1	1	0	693	a2	b9,b12	a2,b9,b12
ERR352449	Surveillance	India	Wong VK et al 2015	Blood	2011	Not given	not-MDR	0	4.3.1	1	150692	3	1	2	1	1	1	0	693	a2	b9,b12	a2,b9,b12
ERR352452	Surveillance	Pakistan	Wong VK et al 2015	Blood	2011	Not given	not-MDR	0	4.3.1	1	149354	2	1	1	1	1	1	0	693	a2	b1	a2,b1
ERR352454	Surveillance	India	Wong VK et al 2015	Blood	2011	Not given	not-MDR	0	3.2.2	2	143258	3	1	2	1	1	1	0	693	a5	b9,b10	a5,b9,b10
ERR352455	Surveillance	India	Wong VK et al 2015	Blood	2011	Not given	not-MDR	0	4.3.1.2	1	149439	3	1	2	1	1	1	1	693	a2	b9,b10	a2,b9,b10
ERR352456	Surveillance	India	Wong VK et al 2015	Blood	2011	Not given	not-MDR	0	4.3.1.1	1	148706	3	1	2	1	1	1	1	693	a2	b9,b1	a2,b9,b1
ERR352457	Surveillance	India	Wong VK et al 2015	Blood	2011	Not given	not-MDR	0	3.2.2	2	144773	2	1	1	1	1	1	0	693	a5	b1	a5,b1
ERR352458	Surveillance	India	Wong VK et al 2015	Blood	2011	Not given	not-MDR	0	4.3.1.2	1	148706	3	1	2	1	1	1	0	693	a2	b9,b1	a2,b9,b1
ERR352463	Surveillance	Pakistan	Wong VK et al 2015	Blood	2010	Not given	MDR	0	4.3.1.1	1	144738	3	1	2	1	1	1	1	693	a2	b1,b15	a2,b1,b15
ERR352464	Surveillance	India	Wong VK et al 2015	Blood	2011	Not given	not-MDR	0	4.3.1.2	1	148669	2	1	1	1	1	1	1	693	a2	b12	a2,b12
ERR352465	Surveillance	India	Wong VK et al 2015	Stool	2011	Not given	not-MDR	0	3	1	144738	2	1	1	1	1		0	693	a2	b9	a2,b9
ERR352466	Surveillance	India	Wong VK et al 2015	Blood	2011	Not given	MDR	0	4.3.1.1	1	149351	2	1	1	1	1	1	1	693	a2	b1	a2,b1
ERR352471	Surveillance	India	Wong VK et al 2015	Blood	2011	Not given	not-MDR	0	4.3.1.2	1	149354	3	1	2	1	1	1	0	693	a2	b9,b10	a2,b9,b10
ERR352492	Surveillance	India	Wong VK et al 2015	Stool	1988	Not given	not-MDR	0	2.1.7	2	149378	1	1	0	1	1	1	0	693	a2		a2
ERR352504	Surveillance	India	Wong VK et al 2015	Blood	2011	Not given	not-MDR	0	4.3.1.2	1	144738	2	1	1	1	1	1	0	693	a2	b1	a2,b1
ERR352505	Surveillance	India	Wong VK et al 2015	Blood	2011	Not given	MDR	0	4.3.1.1	1	149352	2	1	1	1	1	1	1	693	a2	b1	a2,b1
ERR352506	Surveillance	India	Wong VK et al 2015	Blood	2011	Not given	MDR	0	4.3.1.1	1	148706	2	1	1	1	1	1	1	693	a2	b1	a2,b1
ERR352944	Surveillance	India	Wong VK et al 2015	Blood	2011	Not given	not-MDR	0	4.3.1.2	1	149351	2	1	1	1	1	1	0	693	a2	b1	a2,b1
ERR352946	Surveillance	India	Wong VK et al 2015	Blood	2011	Not given	not-MDR	0	4.3.1.2	1	144738	3	1	2	1	1	1	0	693	a2	b1,b9	a2,b1,b9
ERR352948	Surveillance	India	Wong VK et al 2015	Blood	2011	Not given	MDR	0	4.3.1.1	1	149352	1	1	0	1	1	1	1	693	a2		a2
ERR352949	Surveillance	India	Wong VK et al 2015	Blood	2011	Not given	not-MDR	0	4.3.1.2	1	149354	1	1	0	1	1	1	0	693	a2		a2
ERR352950	Surveillance	India	Wong VK et al 2015	Blood	2011	Not given	not-MDR	0	2.2.2	2	143605	2	1	1	1	1	1	0	693	a2	b1	a2,b1
ERR352951	Surveillance	India	Wong VK et al 2015	Blood	2011	Not given	not-MDR	0	4.3.1	1	149354	3	1	2	1	1	1	1	693	a2	b1,b9	a2,b1,b9
ERR352953	Surveillance	India	Wong VK et al 2015	Blood	2011	Not given	not-MDR	0	4.3.1.2	1	148708	3	1	2	1	1	1	0	693	a2	b1,b9	a2,b1,b9
ERR352954	Surveillance	India	Wong VK et al 2015	Blood	2011	Not given	not-MDR	0	4.3.1.2	1	148706	2	1	1	1	1	1	0	693	a2	b1	a2,b1
ERR357442	Surveillance	India	Wong VK et al 2015	Blood	2012	Not given	not-MDR	0	4.3.1.1	1	149354	2	1	1	1	1	1	0	693	a2	b1	a2,b1
ERR357443	Surveillance	India	Wong VK et al 2015	Stool	2012	Not given	not-MDR	0	3.0.2	2	148901	2	1	1	1	1	1	0	693	a2	b1	a2,b1
ERR357444	Surveillance	India	Wong VK et al 2015	Blood	2011	Not given	not-MDR	0	4.3.1.2	1	149439	2	1	1	1	1	1	0	693	a2	b10	a2,b10
ERR357446	Surveillance	India	Wong VK et al 2015	Blood	2011	Not given	not-MDR	0	4.3.1.2	1	138418	2	1	1	1	1	1	0	693	a2	b1	a2,b1
ERR357581	Surveillance	India	Wong VK et al 2015	Blood	2011	Not given	not-MDR	0	4.3.1	1	148706	2	1	1	1	1	1	0	693	a2	b1	a2,b1
ERR357630	Surveillance	India	Wong VK et al 2015	Blood	2009	Not given	not-MDR	0	4.3.1.2	1	149354	3	1	2	1	1	1	0	693	a2	b1,b10	a2,b1,b10
ERR357636	Surveillance	India	Wong VK et al 2015	Blood	2010	Not given	not-MDR	0	4.3.1	1	149354	3	1	2	1	1	1	0	693	a2	b9,b1	a2,b9,b1
ERR357762	Surveillance	India	Wong VK et al 2015	Blood	2011	Not given	not-MDR	0	3.3.1	2	149251	2	1	1	1	1	1	0	693	a2	b1	a2,b1
ERR357766	Surveillance	India	Wong VK et al 2015	Blood	2012	Not given	not-MDR	0	4.3.1.2	1	149439	3	1	2	1	1	1	0	693	a2	b1,b12	a2,b1,b12
ERR357767	Surveillance	India	Wong VK et al 2015	Blood	2011	Not given	not-MDR	0	2.2.2	2	144047	3	1	2	1	1	1	0	693	a2	b9,b1	a2,b9,b1
ERR357770	Surveillance	India	Wong VK et al 2015	Blood	2011	Not given	not-MDR	0	3.3	2	149351	3	1	2	1	1	1	1	693	a2	b1,b9	a2,b1,b9
ERR357779	Surveillance	India	Wong VK et al 2015	Blood	2011	Not given	not-MDR	0	3.3	2	149251	3	1	2	1	1	1	1	693	a2	b10,b1	a2,b10,b1
ERR357783	Surveillance	India	Wong VK et al 2015	Blood	2010	Not given	MDR	0	4.3.1.2	1	144738	3	1	2	1	1	1	0	693	a2	b16,b1	a2,b16,b1
ERR357784	Surveillance	India	Wong VK et al 2015	Blood	2011	Not given	not-MDR	0	4.3.1.2	1	149354	3	1	2	1	1	1	0	693	a2	b1,b9	a2,b1,b9
ERR357786	Surveillance	India	Wong VK et al 2015	Blood	2011	Not given	not-MDR	0	4.3.1.2	1	148829	3	1	2	1	1		0	693	a2	b9,b2	a2,b9,b2
ERR357787	Surveillance	India	Wong VK et al 2015	Stool	2011	Not given	not-MDR	0	4.3.1.2	1	145376	3	1	2	1	1	1	0	693	a2	b12,b17	a2,b12,b17
ERR357788	Surveillance	Pakistan	Wong VK et al 2015	Blood	2010	Not given	MDR	0	4.3.1.1	1	145352	3	1	2	1	1	1	0	693	a2	b9,b1	a2,b9,b1
ERR357789	Surveillance	India	Wong VK et al 2015	Blood	2010	Not given	not-MDR	0	4.3.1.2	1	149354	2	1	1	1	1	1	0	693	a2	b10	a2,b10
ERR357791	Surveillance	India	Wong VK et al 2015	Blood	2011	Not given	MDR	0	4.3.1.1	1	149435	3	1	2	1	1	1	1	693	a2	b9,b1	a2,b9,b1
ERR357793	Surveillance	India	Wong VK et al 2015	Blood	2011	Not given	not-MDR	0	4.3.1.1	1	149351	2	1	1	1	1	1	0	693	a2	b1	a2,b1
ERR357794	Surveillance	Pakistan	Wong VK et al 2015	Stool	2011	Not given	not-MDR	0	4.3.1	1	149354	4	1	3	1	1	1	0	693	a2	b9,b10,b1	a2,b9,b10,b1
ERR357795	Surveillance	India	Wong VK et al 2015	Blood	2011	Not given	MDR	0	4.3.1.1	1	144738	2	1	1	1	1	1	1	693	a2	b1	a2,b1
ERR357796	Surveillance	India	Wong VK et al 2015	Blood	2011	Not given	MDR	0	4.3.1.1	1	143800	1	1	0	1	1	1	1	693	a2		a2
ERR357797	Surveillance	India	Wong VK et al 2015	Stool	2011	Not given	not-MDR	0	4.3.1.2	1	149354	3	1	2	1	1	1	0	693	a2	b9,b1	a2,b9,b1
ERR357813	Surveillance	India	Wong VK et al 2015	Stool	2011	Not given	not-MDR	0	4.3.1.2	1	149354	2	1	1	1	1	1	0	693	a2	b1	a2,b1
ERR357814	Surveillance	India	Wong VK et al 2015	Stool	2011	Not given	not-MDR	0	4.3.1.2	1	144643	3	1	2	1	1	1	0	693	a2	b12,b1	a2,b12,b1
ERR357815	Surveillance	India	Wong VK et al 2015	Blood	2011	Not given	MDR	0	4.3.1.1	1	149352	1	1	0	1	1	1	1	693	a2		a2
ERR357817	Surveillance	Pakistan	Wong VK et al 2015	Stool	2011	Not given	not-MDR	0	4.3.1	1	149351	3	1	2	1	1	1	0	693	a2	b9,b1	a2,b9,b1
ERR357818	Surveillance	India	Wong VK et al 2015	Blood	2011	Not given	not-MDR	0	2.5	2	150819	3	1	2	1	1	1	0	693	a2	b9,b1	a2,b9,b1
ERR357819	Surveillance	Pakistan	Wong VK et al 2015	Stool	2011	Not given	not-MDR	0	4.3.1.1	1	149351	2	1	1	1	1	1	0	693	a2	b1	a2,b1
ERR357820	Surveillance	India	Wong VK et al 2015	Blood	2011	Not given	not-MDR	0	4.3.1.1	1	149435	2	1	1	1	1	1	0	693	a2	b12	a2,b12
ERR357821	Surveillance	India	Wong VK et al 2015	Blood	2011	Not given	not-MDR	0	4.3.1.1	1	149354	3	1	2	1	1	1	1	693	a2	b10,b1	a2,b10,b1
ERR357822	Surveillance	India	Wong VK et al 2015	Stool	2011	Not given	not-MDR	0	4.3.1.2	1	149435	2	1	1	1	1	1	0	693	a2	b12	a2,b12
ERR357823	Surveillance	India	Wong VK et al 2015	Stool	2011	Not given	not-MDR	0	3	1	149355	2	1	1	1	1	1	0	693	a2	b10	a2,b10
ERR357825	Surveillance	India	Wong VK et al 2015	Blood	2011	Not given	not-MDR	0	3.2.1	2	145208	2	1	1	1	1	1	0	693	a5	b1	a5,b1
ERR357826	Surveillance	India	Wong VK et al 2015	Stool	2011	Not given	not-MDR	0	3.3.1	2	149251	3	1	2	1	1	1	0	693	a2	b9,b12	a2,b9,b12
ERR357829	Surveillance	India	Wong VK et al 2015	Unknown	2011	Not given	not-MDR	0	4.3.1	1	149439	3	1	2	1	1	1	0	693	a2	b12,b9	a2,b12,b9
ERR357830	Surveillance	India	Wong VK et al 2015	Blood	2011	Not given	MDR	0	4.3.1.1	1	149435	1	1	0	1	1	1	0	693	a2		a2
ERR357836	Surveillance	India	Wong VK et al 2015	Blood	2011	Not given	not-MDR	0	4.3.1.2	1	149353	2	1	1	1	1	1	0	693	a2	b1	a2,b1
ERR357838	Surveillance	India	Wong VK et al 2015	Blood	2011	Not given	not-MDR	0	4.3.1.2	1	149475	2	1	1	1	1	1	0	693	a2	b1	a2,b1
ERR360450	Surveillance	Pakistan	Wong VK et al 2015	Blood	2003	Not given	not-MDR	0	2.0.1	2	144703	3	1	2	1	1	1	0	693	a2	b1,b20	a2,b1,b20
ERR360453	Surveillance	Pakistan	Wong VK et al 2015	Blood	2003	Not given	not-MDR	0	2	2	143278	3	1	2	1	1	1	0	693	a2	b9,b1	a2,b9,b1
ERR360458	Surveillance	Pakistan	Wong VK et al 2015	Blood	2003	Not given	not-MDR	0	4.3.1.1	1	148706	2	1	1	1	1	1	0	735	a2	b1	a2,b1
ERR360462	Surveillance	Pakistan	Wong VK et al 2015	Blood	2003	Not given	not-MDR	0	2	2	151228	2	0	2	1	1	1	0	693		b9,b4	b9,b4
ERR360464	Surveillance	Pakistan	Wong VK et al 2015	Blood	2003	Not given	not-MDR	0	3.3.1	2	145029	3	1	2	1	1	1	0	693	a2	b9,b1	a2,b9,b1
ERR360465	Surveillance	Pakistan	Wong VK et al 2015	Blood	2003	Not given	not-MDR	0	3.3	2	149251	2	1	1	1	1	1	0	693	a2	b1	a2,b1
ERR360466	Surveillance	Pakistan	Wong VK et al 2015	Blood	2003	Not given	not-MDR	0	2	2	154863	2	1	1	1	1	1	0	693	a2	b1	a2,b1
ERR360468	Surveillance	Pakistan	Wong VK et al 2015	Blood	2003	Not given	MDR	0	4.3.1.1	1	112038	2	1	1	1	1	1	0	693	a2	b1	a2,b1
ERR360470	Surveillance	Pakistan	Wong VK et al 2015	Blood	2003	Not given	MDR	0	4.3.1.2	1	143615	2	1	1	1	1	1	0	693	a2	b1	a2,b1
ERR360477	Surveillance	Pakistan	Wong VK et al 2015	Blood	2003	Not given	not-MDR	0	3.2.2	2	143637	3	1	2	1	1	1	0	693	a5	b9,b1	a5,b9,b1
ERR360515	Surveillance	India	Wong VK et al 2015	Not given	1997	Not given	not-MDR	0	3.3.2	2	149251	4	1	3	1	1	1	0	693	a2	b1,b9,b20	a2,b1,b9,b20
ERR360618	Surveillance	India	Wong VK et al 2015	Not given	2000	Not given	not-MDR	0	2	2	144738	2	1	1	1	1	1	0	693	a2	b1	a2,b1
ERR360639	Surveillance	India	Wong VK et al 2015	Not given	2000	Not given	not-MDR	0	4.3.1.2	1	149354	3	1	2	1	1	1	0	693	a2	b9,b1	a2,b9,b1
ERR422751	Travel	India	Wong VK et al 2016	Blood	2009	Not given	not-MDR	0	4.3.1.2	1	149352	2	1	1	1	1	1	1	693	a2	b1	a2,b1
ERR422752	Travel	Bangladesh	Wong VK et al 2016	Blood	2009	Not given	MDR	0	4.3.1.1	1	144631	4	1	3	1	1	1	0	693	a2	b16,b1,b9	a2,b16,b1,b9
ERR422754	Travel	Bangladesh	Wong VK et al 2016	Blood	2009	Not given	not-MDR	0	3.3.2.Bd1	2	148671	2	1	1	1	1	1	0	693	a2	b1	a2,b1
ERR422759	Travel	India	Wong VK et al 2016	Blood	2009	Not given	not-MDR	0	4.3.1.1	1	143615	2	1	1	1	1	1	1	693	a2	b1	a2,b1
ERR422762	Travel	India	Wong VK et al 2016	Blood	2010	Not given	MDR	0	4.3.1.2	1	144738	2	1	1	1	1	1	1	693	a2	b1	a2,b1
ERR422765	Travel	India	Wong VK et al 2016	Blood	2010	Not given	MDR	0	4.3.1.2	1	143615	1	1	0	1	1	1	1	693	a2		a2
ERR422766	Travel	Bangladesh	Wong VK et al 2016	Blood	2010	Not given	MDR	0	4.3.1.1	1	144738	3	1	2	1	1	1	1	693	a2	b1,b9	a2,b1,b9
ERR422769	Travel	Bangladesh	Wong VK et al 2016	Blood	2010	Not given	not-MDR	0	3.3.2.Bd2	2	149251	2	1	1	1	1	1	0	693	a2	b1	a2,b1
ERR422770	Travel	India	Wong VK et al 2016	Blood	2010	Not given	not-MDR	0	4.3.1.2	1	124176	2	1	1	1	1	1	0	693	a2	b1	a2,b1
ERR422771	Travel	Bangladesh	Wong VK et al 2016	Blood	2010	Not given	not-MDR	0	3.3.2.Bd2	2	149251	3	1	2	1	1	1	0	693	a2	b1,b9	a2,b1,b9
ERR422772	Travel	Bangladesh	Wong VK et al 2016	Blood	2010	Not given	not-MDR	0	3.3.2.Bd2	2	144738	2	1	1	1	1	1	0	693	a2	b1	a2,b1
ERR422773	Travel	Bangladesh	Wong VK et al 2016	Blood	2010	Not given	not-MDR	0	3.3.2.Bd2	2	144632	2	1	1	1	1	1	0	693	a2	b1	a2,b1
ERR422774	Travel	Bangladesh	Wong VK et al 2016	Blood	2010	Not given	not-MDR	0	3.3.2.Bd2	2	149251	2	1	1	1	1	1	0	693	a2	b1	a2,b1
ERR422775	Travel	Bangladesh	Wong VK et al 2016	Blood	2010	Not given	MDR	0	4.3.1.1	1	143628	2	1	1	1	1	1	1	693	a2	b1	a2,b1
ERR422776	Travel	Bangladesh	Wong VK et al 2016	Blood	2010	Not given	MDR	0	4.3.1.1	1	144728	3	1	2	1	1	1	1	693	a2	b9,b1	a2,b9,b1
ERR422780	Travel	India	Wong VK et al 2016	Blood	2010	Not given	not-MDR	0	4.3.1	1	149467	4	1	3	1	1	1	0	693	a2	b16,b1,b9	a2,b16,b1,b9
ERR422781	Travel	Pakistan	Wong VK et al 2016	Blood	2010	Not given	MDR	0	4.3.1.1	1	144631	4	1	3	1	1	1	1	693	a2	b1,b9,b16	a2,b1,b9,b16
ERR422787	Travel	India	Wong VK et al 2016	Blood	2010	Not given	not-MDR	0	4.3.1.2	1	149351	3	1	2	1	1	1	0	693	a2	b1,b9	a2,b1,b9
ERR422788	Travel	Bangladesh	Wong VK et al 2016	Blood	2010	Not given	not-MDR	0	2.3.3	2209	148781	2	1	1	1	1	1	0	693	a2	b1	a2,b1
ERR422790	Travel	India	Wong VK et al 2016	Blood	2010	Not given	not-MDR	0	2.1.7	2	149267	2	1	1	1	1	1	0	693	a2	b1	a2,b1
ERR422792	Travel	India	Wong VK et al 2016	Blood	2010	Not given	not-MDR	0	2.1.7	2	147526	2	1	1	1	1	1	0	693	a2	b1	a2,b1
ERR422800	Travel	Bangladesh	Wong VK et al 2016	Blood	2010	Not given	MDR	0	4.3.1.1	1	149351	3	1	2	1	1	1	1	693	a2	b9,b1	a2,b9,b1
ERR422801	Travel	Bangladesh	Wong VK et al 2016	Blood	2010	Not given	MDR	0	4.3.1.1	1	144738	3	1	2	1	1	1	1	693	a2	b9,b1	a2,b9,b1
ERR422803	Travel	Pakistan	Wong VK et al 2016	Blood	2011	Not given	MDR	0	4.3.1	1	149351	3	1	2	1	1	1	0	693	a2	b1,b9	a2,b1,b9
ERR422804	Travel	India	Wong VK et al 2016	Blood	2011	Not given	not-MDR	0	4.3.1.2	1	149467	2	1	1	1	1	1	0	693	a2	b1	a2,b1
ERR422805	Travel	Pakistan	Wong VK et al 2016	Blood	2011	Not given	not-MDR	0	4.3.1.1	1	143615	3	1	2	1	1	1	1	693	a2	b9,b1	a2,b9,b1
ERR422807	Travel	Bangladesh	Wong VK et al 2016	Blood	2011	Not given	not-MDR	0	4.3.1.3	1	148706	3	1	2	1	1		0	693	a2	b9,b1	a2,b9,b1
ERR422810	Travel	Bangladesh	Wong VK et al 2016	Blood	2011	Not given	MDR	0	4.3.1.1	1	144743	2	1	1	1	1	1	1	693	a2	b1	a2,b1
ERR422811	Travel	Bangladesh	Wong VK et al 2016	Blood	2011	Not given	not-MDR	0	2.3.3	2209	144922	3	1	2	1	1	1	0	693	a2	b1,b9	a2,b1,b9
ERR422812	Travel	Bangladesh	Wong VK et al 2016	Blood	2011	Not given	MDR	0	4.3.1.1	1	144738	3	1	2	1	1	1	1	693	a2	b1,b9	a2,b1,b9
ERR422813	Travel	Bangladesh	Wong VK et al 2016	Blood	2011	Not given	MDR	0	4.3.1.1	1	145352	3	1	2	1	1	1	1	693	a2	b9,b1	a2,b9,b1
ERR422814	Travel	India	Wong VK et al 2016	Blood	2011	Not given	not-MDR	0	4.3.1.2	1	144632	4	1	3	1	1	1	1	693	a2	b15,b1,b9	a2,b15,b1,b9
ERR422815	Travel	Bangladesh	Wong VK et al 2016	Blood	2011	Not given	MDR	0	4.3.1.1	1	146299	3	1	2	1	1	1	1	693	a2	b9,b1	a2,b9,b1
ERR422817	Travel	India	Wong VK et al 2016	Blood	2011	Not given	MDR	0	4.3.1.1	1	144738	2	1	1	1	1	1	1	693	a2	b1	a2,b1
ERR422818	Travel	Bangladesh	Wong VK et al 2016	Blood	2011	Not given	not-MDR	0	4.3.1.2	1	148707	2	1	1	1	1	1	0	693	a2	b1	a2,b1
ERR422819	Travel	India	Wong VK et al 2016	Blood	2011	Not given	not-MDR	0	4.3.1	1	149351	5	1	4	1	1	1	0	693	a2	b16,b1,b9,b15	a2,b16,b1,b9,b15
ERR422820	Travel	Bangladesh	Wong VK et al 2016	Blood	2011	Not given	not-MDR	0	3.2.2	2	144737	2	1	1	1	1	1	0	693	a5	b1	a5,b1
ERR422822	Travel	Bangladesh	Wong VK et al 2016	Blood	2011	Not given	not-MDR	0	3.3.2.Bd1	2	148332	2	1	1	1	1	1	1	693	a2	b1	a2,b1
ERR422824	Travel	Bangladesh	Wong VK et al 2016	Blood	2011	Not given	MDR	0	4.3.1.1	1	149351	2	1	1	1	1	1	0	693	a2	b1	a2,b1
ERR422826	Travel	Bangladesh	Wong VK et al 2016	Blood	2012	Not given	not-MDR	0	4.3.1.3q	1	144607	3	1	2	1	1	1	0	693888	a2	b1,b9	a2,b1,b9
ERR422828	Travel	India	Wong VK et al 2016	Blood	2012	Not given	not-MDR	0	4.3.1	1	148709	3	1	2	1	1	1	0	693	a2	b1,b9	a2,b1,b9
ERR422829	Travel	Bangladesh	Wong VK et al 2016	Blood	2012	Not given	MDR	0	4.3.1.1	1	144738	3	1	2	1	1	1	1	693	a2	b1,b9	a2,b1,b9
ERR422830	Travel	Bangladesh	Wong VK et al 2016	Blood	2012	Not given	not-MDR	0	2.0.1	2	148674	4	1	3	1	1	1	0	693	a2	b1,b9,b16	a2,b1,b9,b16
ERR422831	Travel	Bangladesh	Wong VK et al 2016	Blood	2012	Not given	MDR	0	4.3.1.1	1	143301	3	1	2	1	1	1	1	693	a2	b9,b1	a2,b9,b1
ERR422832	Travel	Pakistan	Wong VK et al 2016	Blood	2012	Not given	not-MDR	0	3.2.2	2	148706	3	1	2	1	1	1	0	693	a5	b1,b9	a5,b1,b9
ERR422833	Travel	Pakistan	Wong VK et al 2016	Blood	2012	Not given	not-MDR	0	4.3.1	1	144607	3	1	2	1	1	1	0	693	a2	b9,b1	a2,b9,b1
ERR422834	Travel	Pakistan	Wong VK et al 2016	Blood	2012	Not given	not-MDR	0	4.3.1	1	148709	2	1	1	1	1	1	0	693	a2	b1	a2,b1
ERR485138	Travel	Bangladesh	Wong VK et al 2016	Blood	2006	Not given	MDR	0	4.3.1.1	1	148706	2	1	1	1	1	1	1	693	a2	b1	a2,b1
ERR485139	Travel	India	Wong VK et al 2016	Blood	2006	Not given	not-MDR	0	4.1	1	144738	3	1	2	1	1	1	0	693	a4	b20,b1	a4,b20,b1
ERR485140	Travel	Bangladesh	Wong VK et al 2016	Blood	2007	Not given	not-MDR	0	3.3.2.Bd2	2	149251	3	1	2	1	1	1	0	693	a2	b1,b9	a2,b1,b9
ERR485145	Travel	Bangladesh	Wong VK et al 2016	Blood	2008	Not given	not-MDR	0	3.3.2.Bd2	2	149251	2	1	1	1	1	1	1	693	a2	b1	a2,b1
