# Supplementary material for: CRISPR-Cas Diversity in Clinical Salmonella enterica Serovar Typhi Isolates from South Asian Countries
Source: Genes (Basel). 2020 Nov 18;11(11):1365. doi: 10.3390/genes11111365 (PMC7698835; doi:10.3390/genes11111365)
Supplement: Supplementary file 1 [file genes-11-01365-s001.zip › Dataset S2 v2.xlsx]

## Sheet: Sheet1
Organism/Name	Chromosome Accession
Salmonella enterica str. C629	NZ_CP015724.1
Salmonella enterica str. CFSAN024439	NZ_CP024169.1
Salmonella enterica str. DA34821	NZ_CP029567.1
Salmonella enterica str. FDAARGOS_312	NZ_CP022062.1
Salmonella enterica str. FORC_019	NZ_CP012396.1
Salmonella enterica str. SA20101045	NZ_CP030233.1
Salmonella enterica str. SA20104250	NZ_CP030190.1
Salmonella enterica subsp. arizonae serovar 62 str. RSK2980	NC_010067.1
Salmonella enterica subsp. arizonae str. NCTC7307	LS483466.1
Salmonella enterica subsp. diarizonae str. HZS154	NZ_CP023345.1
Salmonella enterica subsp. diarizonae str. NCTC10381	NZ_LS483474.1
Salmonella enterica subsp. enterica serovar Cubana str. CFSAN002050	NC_021818.1
Salmonella enterica subsp. enterica serovar Dublin str. ATCC 39184	NZ_CP019179.1
Salmonella enterica subsp. enterica serovar Dublin str. CVM N53043	CP032384.1
Salmonella enterica subsp. enterica serovar Enteritidis str. 18569	NZ_CP011394.1
Salmonella enterica subsp. enterica serovar Enteritidis str. ATCC BAA-708	NZ_CP025554.1
Salmonella enterica subsp. enterica serovar Enteritidis str. CDC_2010K_0968	NZ_CP007528.1
Salmonella enterica subsp. enterica serovar Gallinarum str. 287/91	NC_011274.1
Salmonella enterica subsp. enterica serovar Gallinarum str. 9184	NZ_CP019035.1
Salmonella enterica subsp. enterica serovar Heidelberg str. 41578	NC_021810.1
Salmonella enterica subsp. enterica serovar Heidelberg str. A3ES40	NZ_CP016561.1
Salmonella enterica subsp. enterica serovar India str. SA20085604	CP022015.1
Salmonella enterica subsp. enterica serovar Indiana str. D90	NZ_CP022450.1
Salmonella enterica subsp. enterica serovar Infantis str. N55391	NZ_CP016410.1
Salmonella enterica subsp. enterica serovar Infantis str. NCTC6703	NZ_LS483479.1
Salmonella enterica subsp. enterica serovar Johannesburg str. ST203	NZ_CP019411.1
Salmonella enterica subsp. enterica serovar Kentucky str. PU131	NZ_CP026327.1
Salmonella enterica subsp. enterica serovar Kentucky str. SA20030505	NZ_CP022500.1
Salmonella enterica subsp. enterica serovar Newport str. CDC 2010K-2159	NZ_CP007559.2
Salmonella enterica subsp. enterica serovar Newport str. CVM 21538	NZ_CP010282.1
Salmonella enterica subsp. enterica serovar Panama str. ATCC 7378	NZ_CP012346.1
Salmonella enterica subsp. enterica serovar Paratyphi A str. AKU_12601	NC_011147.1
Salmonella enterica subsp. enterica serovar Paratyphi A str. ATCC 11511	NZ_CP019185.1
Salmonella enterica subsp. enterica serovar Paratyphi A str. ATCC 9150	NC_006511.1
Salmonella enterica subsp. enterica serovar Paratyphi A str. CMCC 50503	NZ_CP009559.1
Salmonella enterica subsp. enterica serovar Paratyphi A str. CMCC 50973	NZ_CP009049.1
Salmonella enterica subsp. enterica serovar Paratyphi A str. FDAARGOS_368	NZ_CP023508.1
Salmonella enterica subsp. enterica serovar Paratyphi B str. SPB7	NC_010102.1
Salmonella enterica subsp. enterica serovar Paratyphi C str. RKS4594	NC_012125.1
Salmonella enterica subsp. enterica serovar Poona str. ATCC BAA-1673	NZ_CP019189.1
Salmonella enterica subsp. enterica serovar Poona str. NCTC4840	LS483489.1
Salmonella enterica subsp. enterica serovar Schwarzengrund str. CVM19633	NC_011094.1
Salmonella enterica subsp. enterica serovar Typhimurium str. ATCC 13311	NZ_CP009102.1
Salmonella enterica subsp. enterica serovar Typhimurium str. CDC H2662	NZ_CP014979.2
Salmonella enterica subsp. enterica serovar Typhimurium str. LT2	NC_003197.2
Salmonella enterica subsp. enterica str. 16A242	NZ_CP020922.1
Salmonella enterica subsp. enterica str. NCTC6480	NZ_LS483454.1
Salmonella enterica subsp. enterica str. NCTC7836	LS483490.1
Escherichia coli IAI39	NC_011750.1
Escherichia coli str. K-12 substr. MG1655	NC_000913.3
Escherichia coli O83:H1 str. NRG857C	NC_017634.1
Escherichia coli O104:H4 str. 2011C-3493	NC_018658.1
Escherichia coli UMN026	NC_011751.1
Escherichia coli O157:H7 str. Sakai	BA000007.3
