# Supplementary material for: CRISPR-Cas Diversity in Clinical Salmonella enterica Serovar Typhi Isolates from South Asian Countries
Source: Genes (Basel). 2020 Nov 18;11(11):1365. doi: 10.3390/genes11111365 (PMC7698835; doi:10.3390/genes11111365)
Supplement: Supplementary file 1 [file genes-11-01365-s001.zip › Dataset S3_DR and Spacer sequences.txt]

>Td55a
acggacgcggggtggagcagcctggtagctcgtcgggctcataacccgaaggtcg
>Td55b
cgccctgtaaaagcaaaaacccgccgaagcgggttttatgaagaagtgaaactga
>Td55c
cggcttatcggtcagtttcacttcttcataaaacccgcttcggcgggtttttgct
>Td55d
ctcgtcgggctcataacccgaaggtcgtcggttcaaatccggcccccgcaaccaa
>Td49a
tttatgaagaggtgaaactgaccgataagccgctttcttttgggtatag
>Td43a
tgcgtacccatccacctttcagtgcgtacccatccacctttca
>Td39a
ccagcttctgagctgcgaatgcgctgctgacagcggtac
>Td39b
gtaccgctgtcagcagcgcattcgcaactcagaagctgg
>Td35a
gtagaccctgatccagtagacccggttatccctga
>Td34a
tatattgggtgattacaactcgttgaaaaataag
>Td29a
gtgttccccgcgccagcggggataaaccg
>Td29b
gtgggtggacaggctggacaaagtggaca
>Td29c
tgtccactttgtccagtctgtccacccac
>Td28a
ttttgatgtacttttgatgtaattctgt
>Td23a
gcttcagtggcgaacgtcgtgaa
>Ts60a
catttttagaagttactgttaaggttacagagttaactgtgaagagacttgtcagttctc
>Ts59a
tgttgtggacagtcattcatcctgtcgccctgtaaaagcaaaaacccgccgaagcgggt
>Ts55a
ggcggtcgtaatttcagcggcgaacgtcgtgaaggtggtcgtggtgatggtcgtc
>Ts55b
ggcggtcgtaatttcggcggcgaacgtcgtgaaggtggtcgtggtgatggtcgtc
>Ts55c
taaaaaatgagctttgctgccagtggcaacacggtataaaaaatgaccagagact
>Ts54a
cacagggctccagcgttgccgctttcctgaaaagccatgaatcactttttgcca
>Ts54b
cacagggctccagcgytgccgctttcctgaaaarccatgaatcacttyttgccr
>Ts54c
tggcaaaaagtgattcatggyttttcaggaaagcggcarcgctggagccctgtg
>Ts53a
ccgataagccgctttcttttgggtatagcgtcgtggacagtcattcatcctgc
>Ts53b
tttacagggcggcaggatgaatgactgtccacgacgctatacccaaaagaaag
>Ts53c
tttacagggcgrcaggatgaatgactgtccacgacgctatacccraaagaaag
>Ts51a
ctaaacttgcattctcattgtaattggttgcgggggccggatttgaaccga
>Ts51b
ctaccaggctgctccaccccgcgtccgtctaaacttgcattctcattgtaa
>Ts37a
gctatatttattggctgtccagtatgtgtgtctggta
>Ts36a
atctgtctgatatccgacacgggttgctgtccgtgt
>Ts34a
acgcgaatcgccaatcgccgccgcgtgaattgcg
>Ts34b
agatacgcctttacgtcgccctctttggcgcgcg
>Ts34c
attaaaaaagattaatgttggttatagttttacg
>Ts34d
ccctgtcattcccgatccggtagaccctgatcca
>Ts34e
cgatccccgcggaggttgcgcaaccggtgtttta
>Ts34f
cgatctgtctgatatccgacacgggttgctgtcc
>Ts34j
gtgcgtacccatccacctttcatgaaaattacag
>Ts33a
caaacaccaagctcttccgccgcgcgttcctga
>Ts32a
aatatatggcgctcacgcgcatgagcattctc
>Ts32b
aatttaggggccggaactccgggaaaggcagc
>Ts32c
acgcgaatcgccaatcgccgccgcgtgaattg
>Ts32d
acgttggctgaaaacggtttttcggtccgcct
>Ts32e
agatacgcctttacgtcgccctctttggcgcg
>Ts32f
agttactgatgcagactgcggatcttaatcgg
>Ts32g
atccccgcggaggttgcgcaaccggtgtttta
>Ts32h
atctgtctgatatccgacacgggttgctgtcc
>Ts32i
attaaaaaagattaatgttggttatagtttta
>Ts32j
caattcacgcggcggcgattggcgactcgcgt
>Ts32k
cagggcaaattcatccgccgctgaccactggt
>Ts32l
ccacgatgtatgccgaccgtgatttttaccgc
>Ts32m
ccgtgcctgtccaggacaaattgccgattatt
>Ts32n
cggtcgcagcctggcctgttgccgtagaatcg
>Ts32o
ctgccggtctgtgctgttgtcgtcaataatca
>Ts32p
gacgcttacatctcaccgagagattttgaggc
>Ts32q
gattgctcagattgggaatttgaccagcggcc
>Ts32r
gcatgtgacagtctgatttttatagcgcatga
>Ts32s
ggaactggtttagctatcgctgccggggctat
>Ts32t
gttgggttgcatagatgacacgcttataaata
>Ts32u
tcacgagggcccccttattgggtcgggcaggt
>Ts32v
tgcgccaacgactggaatttttgcgtgtagcc
>Ts32w
ttgctctcattaaaggggtttccatgtttgat
>Ts23b
tgtaattctgttgtacacccgcg
